# Supplementary material for: Sequence and Structure-Based Analyses of Human Ankyrin Repeats
Source: Molecules. 2022 Jan 10;27(2):423. doi: 10.3390/molecules27020423 (PMC8781854; doi:10.3390/molecules27020423)
Supplement: Supplementary file 1 [file molecules-27-00423-s001.zip]

Archive with 4 entries (4 files):
- SupplementaryFileS1.xlsx
- SupplementaryFileS2.xlsx
- SupplementaryFileS3.xlsx
- SupplementaryFileS4.xlsx
