# Supplementary material for: Sequence and Structure-Based Analyses of Human Ankyrin Repeats
Source: Molecules. 2022 Jan 10;27(2):423. doi: 10.3390/molecules27020423 (PMC8781854; doi:10.3390/molecules27020423)
Supplement: Supplementary file 1 [file molecules-27-00423-s001.zip › SupplementaryFileS1.xlsx]

## Sheet: Sheet1
UniProtId	GeneName	Repeats	ANK Copies	Interacts with
Q969K4	ABTB1	ANK:1-31,35-64,;	2	P54253; Q13618; Q05639; P29692-2; Q13148
Q8N961	ABTB2	ANK:521-550,567-596,606-635,649-678,;	4
Q15027	ACAP1	ANK:606-635,639-668,672-702,;	3	O94868-3; P62993; Q92993; Q8TAP4-4; O76041; P17252; Q15047-2; P14927; P22695; P61981
Q15057	ACAP2	ANK:640-669,673-702,706-735,;	3
Q96P50	ACAP3	ANK:702-731,735-764,768-797,;	3
Q9BR61	ACBD6	ANK:191-220,224-253,;	2	P30419; O60551
Q9UPQ3	AGAP1	ANK:768-797,801-830,;	2	Q9UHP6; Q76KX8
Q8TF27	AGAP11	ANK:487-516,520-549,;	2
Q99490	AGAP2	ANK:1090-1119,1123-1152,;	2	P06213; P42229; Q08501; P42230
Q96P47	AGAP3	ANK:748-777,785-814,818-847,;	3
Q96P64	AGAP4	ANK:600-629,633-662,;	2
A6NIR3	AGAP5	ANK:623-652,656-685,;	2
Q5VW22	AGAP6	ANK:600-629,633-662,;	2
Q5VUJ5	AGAP7P	ANK:600-629,633-662,;	2
Q5VTM2	AGAP9	ANK:631-700,;	1
P16157	ANK1	ANK:44-73,77-106,110-139,143-172,174-201,205-234,238-267,271-300,304-333,337-366,370-399,403-432,436-465,469-498,502-531,535-564,568-597,601-630,634-663,667-696,700-729,733-762,766-795,;	23	Q5VST9-3; P50402; P54849; Q14802-3; Q8IXM6; Q5VST9-3; Q8N0V3; Q5QGT7; Q8IWU4; P0DN84; Q969S6
Q01484	ANK2	Repeat:1806-1817,1818-1829,1830-1841,1842-1853,1854-1865,1866-1877,1878-1889,1890-1900,1901-1912,1913-1924,1925-1935,1936-1947,1948-1959,1960-1971,1972-1983,; ANK:30-62,63-92,96-125,129-158,162-191,193-220,232-261,265-294,298-327,331-360,364-393,397-426,430-459,463-492,496-525,529-558,562-591,595-624,628-657,661-690,694-723,727-756,760-789,793-822,;	24	O00154; P11532-5; Q9NZN3; P62993; Q14654; P32418
Q12955	ANK3	ANK:73-102,106-135,139-168,172-201,203-230,234-263,267-296,300-329,333-362,366-395,399-428,432-461,465-494,498-527,531-560,564-593,597-626,630-659,663-692,696-725,729-758,762-791,795-825,;	23	O00203-1; Q15796; Q15742
Q7Z5J8	ANKAR	ARM:732-771,773-812,814-852,855-894,897-936,1072-1112,; ANK:532-561,569-598,602-631,638-667,671-701,;	5
Q495B1	ANKDD1A	ANK:14-43,47-76,90-119,123-152,158-187,191-220,224-253,257-286,290-319,323-352,356-385,;	11
A6NHY2	ANKDD1B	ANK:67-96,100-129,133-162,166-197,201-230,234-263,267-296,300-329,333-362,366-395,;	10
Q9NU02	ANKEF1	ANK:47-76,184-213,217-246,250-279,524-553,557-586,590-619,623-652,;	8	P55212; P06307; Q8N2M8; Q8NI60; P13473-2; P07237; O75400-2; Q9Y371
Q8N957	ANKFN1	ANK:136-165,173-202,;	2
Q9P2R3	ANKFY1	ANK:217-247,255-284,288-317,322-362,366-396,490-519,542-572,588-617,621-650,654-683,687-716,724-753,769-798,802-832,836-865,870-899,905-934,938-967,971-1001,1005-1037,1043-1072,;	21	Q9H4M9; Q9NZN3; P60520; P20339
Q8IWZ3	ANKHD1	ANK:204-233,237-266,271-300,304-333,337-366,371-400,404-433,437-466,470-499,504-533,534-563,567-596,600-629,634-663,667-696,1054-1083,1087-1116,1121-1150,1154-1183,1189-1218,1223-1252,1256-1285,1291-1320,1324-1353,1357-1386,;	25	O00221; Q9NRI5; P54253; P23560-2; P54253; P23560-2; P08574; P42858; Q92993; Q8TAP4-4; Q15047-2; P61981
Q9P2G1	ANKIB1	ANK:45-74,144-173,;	2	P22736
Q8NFD2	ANKK1	ANK:361-390,394-423,427-456,460-489,493-522,526-555,559-588,592-621,625-654,658-687,691-720,724-753,;	12	Q99622; Q53TS8; P15882; P52757; Q9NWT6; O95619
Q8NAG6	ANKLE1	ANK:39-71,75-104,108-137,;	3
Q86XL3	ANKLE2	ANK:411-440,;	1	Q19848
Q9P2S6	ANKMY1	MORN:2-24,25-47,70-92,; ANK:292-321,513-542,545-574,581-613,657-691,694-723,737-766,;	7
Q8IV38	ANKMY2	ANK:45-74,79-108,159-188,;	3	Q9BSI4
Q9H9E1	ANKRA2	ANK:148-180,181-213,214-246,247-279,280-313,;	5	P56524; Q9UPU9-3; Q63HK5
Q15327	ANKRD1	ANK:152-181,185-214,218-247,251-280,284-315,;	5	Q96GN5; Q9UPY8; Q6FHY5; Q9UJ70-2; Q5MJ10; Q9NWS9-2
Q9NXR5	ANKRD10	ANK:21-50,57-86,91-120,124-153,;	4	Q92624; Q7Z3C6-3; P33240; Q8WU58; Q12951-2; O75420; P32242; Q9HBE1-4; Q9UBV8; P78337; Q99697-2; Q7Z3K3; P78424; Q92529; P09234; O43711; Q15645; Q15915
Q6UB99	ANKRD11	ANK:167-196,200-229,233-262,266-292,;	4
Q6UB98	ANKRD12	ANK:184-213,217-246,250-280,;	3
Q8IZ07	ANKRD13A	ANK:40-69,73-102,;	2
Q86YJ7	ANKRD13B	ANK:47-76,80-109,;	2
Q8N6S4	ANKRD13C	ANK:111-142,143-172,176-205,;	3	Q8NHS1
Q6P6B7	ANKRD16	ANK:36-66,70-99,103-132,136-165,170-200,204-234,238-268,273-302,306-335,;	9
O75179	ANKRD17	ANK:233-262,266-295,300-329,333-362,366-395,400-429,433-462,466-495,499-528,533-562,563-592,596-625,629-658,663-692,696-725,1082-1111,1115-1144,1149-1178,1182-1211,1217-1246,1251-1280,1284-1313,1319-1348,1352-1381,1385-1414,;	25
Q8IVF6	ANKRD18A	ANK:67-96,100-129,133-162,166-195,199-228,;	5
A2A2Z9	ANKRD18B	ANK:67-96,100-129,133-162,166-195,199-228,;	5
Q9H560	ANKRD19P	ANK:67-96,100-129,133-162,166-195,199-228,;	5
Q9GZV1	ANKRD2	ANK:147-176,180-209,213-242,246-275,279-308,;	5	Q16659
Q5TYW2	ANKRD20A1	ANK:66-95,99-128,132-161,165-194,198-227,;	5
Q5SQ80	ANKRD20A2P	ANK:66-95,99-128,132-161,165-194,198-227,;	5
Q5VUR7	ANKRD20A3P	ANK:66-95,99-128,132-161,165-194,198-227,;	5
Q4UJ75	ANKRD20A4P	ANK:66-95,99-128,132-161,165-194,198-227,;	5
A0PJZ0	ANKRD20A5P	ANK:66-95,99-128,132-161,;	3
Q5CZ79	ANKRD20A8P	ANK:32-65,66-95,99-128,132-161,165-194,198-227,;	6
Q5VYY1	ANKRD22	ANK:39-68,72-100,101-130,134-163,;	4
Q86SG2	ANKRD23	ANK:143-172,176-205,209-238,242-271,;	4	Q68D86; Q2TAC2-2; Q16204; Q96GN5; O95833; Q9UI47-2; G5E9A7; Q9H0I2; Q96MY7; Q86YD7; P62993; Q9UJC3; Q8NA54; O60341; Q9BVG8-5; Q8TD10; Q4G0R1; Q9BUI4; Q96GM5; Q7Z699; O15269-2; Q8WV44; P54577
Q8TF21	ANKRD24	ANK:81-110,114-143,147-176,180-209,213-242,;	5
Q9UPS8	ANKRD26	ANK:45-75,79-108,112-141,145-174,178-207,;	5
Q6NSI1	ANKRD26P1	ANK:48-78,82-111,115-144,148-177,181-210,;	5	P43360
Q96NW4	ANKRD27	ANK:396-426,462-491,495-524,528-560,564-593,597-627,668-698,743-772,776-805,809-838,842-871,;	11	Q13439; Q12840; P33175; P70280; Q9JHW5
O15084	ANKRD28	ANK:40-69,73-102,106-135,139-168,172-201,205-234,238-267,271-301,305-334,338-367,371-400,404-433,437-466,470-500,504-534,549-578,582-611,616-645,652-681,685-714,718-747,755-784,787-817,822-851,855-885,889-918,925-954,;	27	Q14185; O15371; Q8TAE8; Q0VD86; Q8TDN2; Q8IVT4; Q4G0R1; O00743; Q9UPN7; O75170; Q5H9R7; Q86Y79; Q9BT49; Q9H2K2; Q96MU7
Q8N6D5	ANKRD29	ANK:11-41,45-74,78-107,111-140,144-173,177-206,210-239,242-271,;	8	Q9NPB3; Q9BSW2; Q86YD7; Q86UX7-2; Q6ZYL4; P02724; P50747; Q96EL3; Q9UJ41-4; Q8NFA0-2
Q9BXX3	ANKRD30A	ANK:72-101,105-134,138-167,171-200,204-233,237-271,;	6
Q9BXX2	ANKRD30B	ANK:72-101,105-134,138-167,171-200,204-233,;	5
A7E2S9	ANKRD30BL	ANK:71-100,104-133,137-166,170-199,;	4
Q8N7Z5	ANKRD31	ANK:488-517,521-550,554-583,1154-1183,1187-1216,1220-1249,;	6
Q7Z3H0	ANKRD33	ANK:94-123,130-160,164-193,223-257,;	4	X5D778; Q13515; Q9Y4H4; Q9UM19; Q9P2K6; O95983-2; O00560; O43711; Q8IWR1; Q9UHD9; Q8N6Y0
A6NCL7	ANKRD33B	ANK:84-113,120-150,154-183,189-218,223-255,;	5
Q69YU3	ANKRD34A	ANK:4-33,37-72,76-106,110-139,;	4
A5PLL1	ANKRD34B	ANK:9-38,42-79,83-113,117-146,;	4
P0C6C1	ANKRD34C	ANK:10-39,43-80,84-114,118-147,;	4
Q8N283	ANKRD35	ANK:53-82,86-115,119-148,152-181,185-214,218-247,;	6
A6QL64	ANKRD36	ANK:31-60,64-93,97-126,130-159,163-192,196-225,;	6
Q8N2N9	ANKRD36B	ANK:19-48,52-81,85-114,118-147,151-180,184-213,;	6	Q8IZU0; Q02040; Itself; Q92997; Q08426; Q8IYI6; P55040; Q9BZE0; Q8N8X9; P17568; Q96HA8; O00560; O75528; Q8WVP5; Q99757; Q6F5E7; Q8TBK6
Q5JPF3	ANKRD36C	ANK:64-93,97-126,130-159,163-192,196-225,;	5
Q7Z713	ANKRD37	ANK:1-25,30-59,63-92,;	3	Q9NWT6; P36508
Q53RE8	ANKRD39	ANK:30-59,63-92,96-125,129-158,;	4
Q6AI12	ANKRD40	ANK:9-38,43-72,;	2	P23526; P51114; Q13526; P54725; P40938; O00560
Q8N9B4	ANKRD42	ANK:25-60,64-93,97-126,130-159,163-192,200-232,235-265,269-298,302-332,;	9
Q8N8A2	ANKRD44	ANK:7-36,40-69,73-102,106-135,139-168,172-201,205-234,238-267,271-301,305-334,338-367,371-400,404-433,437-466,470-498,531-561,566-595,599-628,633-662,669-698,702-731,735-764,771-800,803-832,838-867,871-901,905-934,941-970,;	28	Q9UPN7; P35125-3; O00308; P04792; Q9Y3C5; O76024
Q5TZF3	ANKRD45	ANK:76-105,109-138,;	2	Q96E03; P42858; Q9UBR4-2; P43356; Q96CV9
Q86W74	ANKRD46	ANK:11-40,44-73,77-103,107-138,;	4	Q86WK6; Q96BI3; Q13520; Q3SXY8; Q13323; J3KQ12; Q6UWD8; P20273-5; P15529-3; P56880; O95471; Q8WXI8; Q9BUF7-2; Q96BA8; P78310; P49447; Q15125; P98172; P52799; Q9GZR5; Q8TBP5; Q5JX71; Q8NBJ4; Q8TDT2; O15529; Q8NBQ5; Q7Z5P4; Q8IU57; Q8N6L0; P43628; Q5T700; Q8N386; Q9GZY8-5; Q8N4V1; P15941-11; Q6IBW4-4; Q9Y328; Q5VZY2; P15151; Q8NC24; Q86VR2; Q9NY72; Q8WVN6; A0PJX4; Q3KNW5; P54219-3; Q9NUM3; Q969X2; …
Q8WVL7	ANKRD49	ANK:73-103,107-136,140-169,173-206,;	4	Q9H0I2; Q9UIM3; Q9NWT6; P62826; Q96GM5
Q9ULJ7	ANKRD50	ANK:477-509,511-540,544-573,577-606,610-639,643-672,676-705,709-743,747-776,780-809,813-842,846-875,879-908,912-941,945-974,978-1007,1011-1040,1044-1073,1077-1107,;	19	P29991; Q9NWT6; P15622-3
Q8NB46	ANKRD52	ANK:7-36,40-69,73-102,106-135,139-168,172-201,205-234,238-267,271-301,305-334,338-367,371-400,422-451,455-484,488-545,549-579,584-613,617-646,651-680,687-716,720-749,753-782,790-819,822-852,857-886,890-920,924-953,960-989,;	28	Q9UPN7
Q8N9V6	ANKRD53	ANK:139-169,173-206,210-239,;	3	P41182; Q8IVS8
Q6NXT1	ANKRD54	ANK:109-138,142-171,175-204,208-244,;	4	O75386
Q3KP44	ANKRD55	ANK:26-55,60-89,93-125,126-157,161-190,194-223,230-260,264-293,297-326,;	9	Q9NYB9-2; Q49AR9; Q9BYV9; Q8N9N5-2; A0A087WZT3; Q9NP86; Q8IYR0; O76071; O95833; Q9NW38; Q14192; Q5TD97; O43559; O14964; O75031; O43639; Q86UR1-2; Q99471; Q13882; Q8WW24; P36406; Q96E35
Q9Y2G4	ANKRD6	ANK:9-38,41-70,74-103,107-136,140-169,173-202,206-235,239-268,;	8
Q9BZ19	ANKRD60	ANK:219-249,252-281,;	2
A6NGH8	ANKRD61	ANK:27-57,75-104,132-161,167-196,200-229,234-273,277-306,310-343,;	8
A6NC57	ANKRD62	ANK:71-100,104-133,137-166,170-199,203-232,;	5
C9JTQ0	ANKRD63	ANK:11-40,46-79,83-112,116-145,153-182,;	5
E5RJM6	ANKRD65	ANK:40-69,73-102,106-135,139-168,176-205,207-231,235-264,268-297,301-330,334-363,;	10
B4E2M5	ANKRD66	ANK:62-92,98-127,131-160,;	3
Q92527	ANKRD7	ANK:58-87,91-120,124-153,157-186,190-219,;	5
Q96BM1	ANKRD9	ANK:71-100,112-141,158-187,;	3
Q92625	ANKS1A	ANK:79-108,112-141,148-177,181-210,214-243,246-275,;	6	P00533; P04626
Q7Z6G8	ANKS1B	ANK:2-31,58-87,91-120,127-156,160-189,193-222,225-254,;	7	P38432; P38432; Q9NQ75-2; O75031; O43639; P61586; Q13671
Q6ZW76	ANKS3	ANK:34-64,68-97,101-130,134-163,168-197,201-220,;	6
Q8N8V4	ANKS4B	ANK:31-60,64-93,97-126,;	3	Q5S007; Q9Y6N9-4
Q68DC2	ANKS6	ANK:8-37,77-106,110-139,143-172,190-219,224-253,257-289,291-321,325-354,359-388,392-423,;	11	Q6RW13-2; Q92843; O15155; P01031; P50402; P54849; P24593; Q9NX47; Q9UKF7-2; Q5QGT7; B2RUZ4; P0DN84; O15400; A0PK00; Q9H2L4; O75379
Q9H8Y5	ANKZF1	ANK:493-526,534-563,;	2	Q9Q2G4
Q9ULH1	ASAP1	ANK:600-632,636-665,;	2	Q13191; P46108; Q14247; P06241; P62993; P08631; P16333; P19174; Q96B97; P12931; P0CG48; P70039
O43150	ASAP2	ANK:584-616,620-649,;	2	P62993; P19174; Q96B97; P0CG48; Q5JPT6; P70039
Q8TDY4	ASAP3	ANK:585-617,621-650,;	2	P46108; Q86UT5; Q86UT5-3; Q04864; Q04864-2; P15884-3; Q96N21; Q12800; Q05086-2
Q9Y576	ASB1	ANK:36-68,77-106,110-139,143-172,191-220,235-265,;	6	Q93034; Q92993; Q8TAP4-4; Q15047-2; P61981
Q8WXI3	ASB10	ANK:115-144,147-176,180-209,214-243,247-289,293-322,326-361,;	7	P80188; Q6FHY5
Q8WXH4	ASB11	ANK:64-93,97-126,130-159,162-191,195-224,227-256,;	6
Q8WXK4	ASB12	ANK:63-92,96-125,129-158,171-200,213-243,;	5	O15197-2; O14964; Q9H2F3; Q2WGJ6; Q96BZ8; O43711; Q8WW01
Q8WXK3	ASB13	ANK:18-47,51-80,84-113,116-145,149-178,181-210,;	6	P54253; G5E9A7; O14901; P27448; Q9BZ23-2; O60260-5; Q9Y3C5; P37840; Q7Z699; Q13148; Q08AM6; P40337-2; Q8NF64-2; Q96DX5; Q86V38; P00488; Q9GZV7; Q92876; Q8IUC1; Q3LI76; Q8IXL7-2; Q8TDS5; Q7Z3K3; P78424; O60260-5; Q7Z699; Q15645; Q5T6F2; Q08AM6; Q9P0T4
A6NK59	ASB14	ANK:82-112,117-146,150-179,183-212,216-245,248-277,281-310,313-342,355-384,385-414,416-449,;	11
Q8WXK1	ASB15	ANK:110-142,143-174,176-208,209-241,242-274,307-339,349-380,381-413,416-444,;	9	Q8IYE1; P55040; Q9Y4H4; P56524-2; Q63ZY3; O95678; P25800; Q8IVT4; Q8WWY3; P0CG20; Q8N6Y0; Q68DK2-5; Q96SQ5
Q96NS5	ASB16	ANK:56-85,110-139,142-171,175-204,209-238,242-279,283-312,;	7	P16333
Q8WXJ9	ASB17	ANK:146-176,;	1
Q6ZVZ8	ASB18	ANK:119-148,151-180,184-213,218-247,251-288,292-321,;	6
Q96Q27	ASB2	ANK:56-85,89-119,123-152,156-185,189-218,222-251,255-284,288-317,320-349,362-391,392-421,428-456,;	12	Q93034; O60260-5; Q9UBF6
Q9Y575	ASB3	ANK:9-38,42-71,78-107,111-140,145-174,178-207,211-240,246-275,279-308,315-346,348-373,;	11	Q9NP31; P54253; P54252; P46379-2; Q9BSW2; G5E9A7; Q9H0I2; P14136; Q53GS7; P28799; P07686; P04792; O43464; P42858; Q8WXH2; O60333-2; O14901; P51608; P19404; P07196; P29474; P50897; O60260-5; P60891; Q9Y3C5; Q7Z699; Q13148; Q96N21; Q08117-2; P02766; P40337-2; O76024
Q9Y574	ASB4	ANK:74-103,106-135,139-168,174-203,207-247,251-280,;	6	Q96CV9
Q8WWX0	ASB5	ANK:69-98,102-131,135-164,167-196,200-229,232-261,;	6
Q9NWX5	ASB6	ANK:67-97,102-131,136-166,170-205,226-255,260-289,;	6	P11230; Q93034; Q9BVJ7; Q8IZU0; P09067; Q96JM7; P00540; P24928; Q9H4P4; O14492-2; Q9BW92; O15273; B2RXF5; Q96SQ5; Q8N720; P50570-2; O14773
Q9H672	ASB7	ANK:13-42,46-75,80-109,116-145,149-178,180-208,213-242,;	7	Q96JN2-2; Q93034; Q6NT76; Q9NWT6; Q6NT76; O60260-5; Q8WV99
Q9H765	ASB8	ANK:52-81,85-113,117-146,150-179,;	4	P40337-2
Q96DX5	ASB9	ANK:35-64,68-97,101-130,133-162,166-195,198-227,;	6	Q08043; Q8WXK3-2; P12277; P06732; P12532; P46108; G5E9A7; Q15369; Q9Y3B2; Q0VDC6; V9HWH2; Q9NWT6; P54652; Q8WXH2; O60333-2; P06239-3; P02545; O60260-5; Q96CP1; Q16637; Q13148; P54253; P46379-2; G5E9A7; O14645; P28799; O43464; Q9UMF0; Q8WXH2; O60333-2; O14901; P35240-4; Q9BVL2; D3DTS7; O60260-5; Q7Z699; Q13148; P54577
Q86U10	ASPG	ANK:141-170,399-429,433-462,466-495,533-562,;	5	Q9H1P6; P40199; Q9NQL9; P57764; Q8TDC0; Q14D33; Q92529; Q9BXF9; Q12893; O75604; Q9BRG1
Q8WWH4	ASZ1	ANK:45-74,78-107,110-144,148-177,181-210,214-243,;	6	O15155; Q9H1M4; Q9UBY5; Q8N912; P78382; B2RUZ4; A2RU14; Q5BJF2; O14798; Q5TGU0
Q8NDB2	BANK1	ANK:342-371,378-408,;	2	P51451; P07948
Q99728	BARD1	ANK:427-459,460-492,493-525,526-546,;	4	Q9Y2T1; P38398; P38398-1; Q9P2H0; Q8NHQ1; Q12873; Q05048; P33240; O00471; Q8IZU0; Q9Y2X7; Q08379; O75031; Q13422-7; O95251; Q9BVG8-5; Q6A162; O95751; Q5JR59-3; O95453; Q15276; O14776; Q13077; Q8N720; Q13526
P20749	BCL3	ANK:134-163,171-200,204-235,241-270,275-304,308-337,338-367,;	7	O95999; P56545; P06239; Q9BVL2
Q6W2J9	BCOR	ANK:1462-1495,1496-1525,1529-1558,;	3	Q9HC52; Q8NHM5; Q9BSM1; Q93009; P42568; Q9BSM1-1; P41227; Q3KNV8; Q86SE9
Q5H9F3	BCORL1	ANK:1455-1484,1488-1517,1521-1549,;	3	Q9BSM1-1
A6QL63	BTBD11	ANK:603-632,649-678,687-716,730-759,825-854,;	5
Q9Y6Y1	CAMTA1	ANK:1064-1093,1109-1129,1143-1172,;	3
O94983	CAMTA2	ANK:712-745,757-787,791-821,;	3	P42582; P27797; P12830; Q15078; P36957; B4DJ51; P43360; Q9Y316; Q8TDX7; Q6P088
Q8WXD9	CASKIN1	ANK:48-77,81-110,114-143,147-176,188-217,220-249,;	6	O14936; O14936-2; Itself
Q8WXE0	CASKIN2	ANK:48-77,81-110,114-143,147-176,188-217,220-249,;	6
P42771	CDKN2A	ANK:11-40,44-72,77-106,110-139,;	4	P11802; Q00534; Q6UXH1; O75398; Q00839; Q14566; P12004; Q8NHU6
P42772	CDKN2B	ANK:13-39,46-74,79-108,112-138,;	4	Q9UI12; P24863; Q00537; P11802; Q00534; Q6P9H4; Q0VD86; P43364; Q9GZT8; Q9NRD5; Q53H96; A6ZKI3; Q9BVN2; Q9NZD8; Q13077
P42773	CDKN2C	ANK:4-33,37-65,69-98,102-132,;	4	O43865; P05067; P55212; P11802; Q00534; O43186; Q9GZU7; O00291; Q15323; P13473-2; Q9UJ70; Q9UJ70-2; Q9GZT8; Q9BYU1; Q58EX7; P78424; O75400-2; Q04864; Q04864-2; O60504; Q99081; Q99081-3; P15884; P15884-3
P55273	CDKN2D	ANK:41-69,73-102,106-135,138-166,;	4	Q6P1W5; A4QMS7; P30281; P11802; Q00534; Q9UFW8; Q13363-2; Q96D03; Q8WW35; Q04637-9; Q86W67; Q9NVL1-2; Q8WXI9; Q49A26-4; Q9H8Y8; O15499; Q9BPX1; Q9UKT9; Q0VD86; O95678; Q8TBB1; Q17RB8; A8MW99; Q6FHY5; Q4VC12; Q9Y483-4; P17568; Q9GZT8; O00746; P22736; F1D8N6; P43354; Q92570; Q9NRD5; P30044; Q96LW4; P25786; Q04864-2; Q6ZNE9; Q8IYX7; O00560; Q9NVV9; Q3SY00; Q9BRT2; Q99990; A0A0C4DGF1; Q96N95-3; Q6ZNG…
Q96DZ5	CLIP3	ANK:117-158,160-191,197-229,;	3	Q9Y592-2; Q08379; P28799; P04792; O60333-2; Q9Y3C5; Q08117-2; O76024
Q8N3C7	CLIP4	ANK:65-101,149-180,186-215,;	3	O75031; Q96AA8; Q9BVG8; Q9BVG8-5; Q9BRK4; P43365; Q14244; Q6FHY5; Q9NPC8; Q13049; Q15645; Q8NC26
Q9H078	CLPB	ANK:133-162,166-195,265-295,298-327,;	4	Q8NHQ1
Q8WZ74	CTTNBP2	ANK:709-739,743-772,776-805,809-838,842-871,912-942,;	6	Q8WYA1-3; Q9NVL1-2; O75031; Q0VD86; P02533; P43364; A8MW99; Q96KN3
P53355	DAPK1	ANK:378-407,411-440,444-473,477-506,510-539,543-572,576-605,609-638,875-904,1162-1196,;	10	O95816; Q14457; P62158; Itself; Q9Y2M5; Q38SD2; Q5S007; P27361; O75340; P14618; P14618-1
O75912	DGKI	ANK:958-987,994-1023,;	2	P40337-3
Q13574	DGKZ	ANK:822-852,857-886,;	2	P06400; P28749; Q08999
Q9NVP4	DZANK1	ANK:605-636,640-669,;	2
Q9H9B1	EHMT1	ANK:737-766,772-801,805-834,838-868,872-901,905-934,938-967,971-1004,;	8	Q99549; Q04206; Q04207
Q96KQ7	EHMT2	ANK:649-678,684-713,717-746,750-780,784-813,817-846,850-879,;	7	Q6VMQ6-2; Q6P1J9; Q9UBC3; P38919; Q9UM22; P23771; Q99684; Q13547; Q96JB3; Q92831; O60341-1; Q9Y4X4; P57682; Q13330; O94776; Q9BTC8; P20592; Q9BSU3; Q99801-1; O60568; Q9NQX1; Q5JSZ5; Q7Z3Z2; Q9P2R6; Q14119; O60315; Q9NWS9-2; Q96JM2; A0A0S2Z5X4; Q96BV0; Q96EG3; Q07120; O60341-1
B1AK53	ESPN	ANK:1-31,35-64,69-99,103-133,137-167,171-201,205-235,239-268,271-300,;	9
Q6ZVH7	ESPNL	ANK:1-31,35-64,69-99,103-132,136-166,170-200,204-234,238-267,270-299,;	9	Q5SW96; Q99471; Q14140
Q8TC84	FANK1	ANK:109-139,143-172,176-205,209-238,243-273,277-306,;	6	P22607; P04792; P42858; O60333-2; P07196; O76024
Q9BSK4	FEM1A	TPR:298-332,390-423,; ANK:2-31,40-70,82-111,115-145,149-178,182-211,214-243,534-576,580-609,;	9	P09110; A6NEM1; Q0VD86; Q9BVG8-5; Q9UDY8-2; Q5VTT5-2; O14561; Q8N543; Q9NZC7-5
Q9UK73	FEM1B	TPR:344-377,; ANK:45-74,87-116,120-149,153-182,186-215,218-248,483-527,531-568,;	8	Q9NWT6; P49593
Q96JP0	FEM1C	TPR:245-279,338-371,; ANK:2-31,40-70,82-111,115-144,148-177,181-210,213-242,481-523,527-556,;	9	Q96MT8-3; Q9BRK4; Q9UDY8-2; Q9UJA3-4; Q8ND90; Q96KN7
Q06547	GABPB1	ANK:5-34,37-66,70-99,103-132,136-166,;	5	O95994; Q86YD7; Q06546; P51610; Q14005-2; P25800; P61968; Q96M61; Q9H944; Q7Z3K3; P57052; Q9UHP6; P09012; P08579; Q13573; Q8NHU6; Q12933; Q8CGM1; P54253; A0A140G945; P25685; P41091; O75460-2; P22607; Q0VDC6; O14908-2; Q14957; P51610; P54652; Q92993; O14901; Q8TAP4-4; Q9BVL2; Q96HC4-3; Q16512; P62937-2; P23284; P63000; Q15047-2; Q13148; Q9UMX0; P31930; P61758; P61981; Q9Y649; P55212; P06307; P2832…
Q8TAK5	GABPB2	ANK:5-34,37-66,70-99,103-132,136-166,;	5	P21333-2; Q06546; Q9H8Y8; Q17RB8; Q8N2W9; P08579; Q8NCE0; Q08AM6
Q9Y2X7	GIT1	ANK:132-161,166-195,199-228,;	3	Q14155; Q99728; Q9P2H0; Q12873; P62993; P25098; P42858; Q5T3J3; Q13153; P49023; P49024
Q14161	GIT2	ANK:132-161,166-195,199-228,;	3	Q9Y6K9; Q13153; P49023; Q15025; Q13077; Q15631; Q9ES28; Q15052; Q7L5D6
O94925	GLS	ANK:585-614,619-648,;	2
Q9UI32	GLS2	ANK:518-547,552-581,;	2	O00291; Q6GPH4
O95872	GPANK1	ANK:111-141,142-172,;	2	Q9NYB9-2; Q9ULX6; Q9NYG5-2; Q10567-3; P63010-2; O95429; Q6PI77; Q9BXJ5; A2RRN7; Q52MB2; P40199; A8MQ03; Q8WTU0; O43143; Q9NRI5-2; Q16610; O43281-2; A8MTA8-2; Q9C0B1-2; Q08379; A6NEM1; P31943; O75031; P04792; Q96EL1; Q1MX18; Q63ZY3; Q9H079; Q7L273; O60333-2; O95678; P60410; P59991; Q3SY46; Q3LI72; Q3LI70; O95751; Q9BRK4; Q9Y5V3; Q96A72; Q99750; P50221; Q6FHY5; Q8N6F8; Q8TCB7; Q9UJV3-2; Q6PF18; Q6I…
Q8IYU2	HACE1	ANK:64-93,97-126,130-159,163-192,196-226,228-257,;	6	Q96CV9; P20338
Q9ULT8	HECTD1	ANK:395-424,426-455,459-491,579-612,;	4
Q9P2D0	IBTK	RCC1:141-194,195-246,248-301,; ANK:51-80,85-114,806-835,;	3
Q13418	ILK	ANK:2-30,31-63,64-96,97-129,130-174,;	5	Q14790; P55211; Q9NWT6; Q9H0C8; P48059; P48059-3; Q9NVD7; Q9HBI0; Q6R327; Q9BWU0; Q9UMS6; P14373
Q9Y283	INVS	ANK:13-42,47-76,80-110,113-144,148-177,181-213,220-250,254-283,288-317,321-350,356-385,389-418,422-451,455-484,488-517,523-553,;	16	Q9BPU9; Q92876
A8MXQ7	IQANK1	ANK:191-223,224-253,;	2
Q14678	KANK1	ANK:1109-1146,1161-1191,1195-1228,1233-1262,1266-1298,1300-1329,;	6	Q9Y6D6; Q9UQB8; P35222; Q7Z4S6; P27348; Q9UQB8-4; Q7Z4S6; P62258; P61981; Q04917; P27348
Q63ZY3	KANK2	ANK:614-651,666-696,700-733,738-767,771-801,805-835,;	6	Q9P2A4; Q9ULW3; Q8WTP8-2; O95831; X5D778; P63010-2; Q8N8R7; Q8WXK1; Q8N7W2-2; Q96CA5; Q9H2G9; Q96GS4; Q9H5F2; Q2NKX9; A2RRN7; Q13555-5; P20807-4; Q9BWT7; Q9H257-2; Q9HC52; Q2TAC2-2; A6NC98; Q86Y33-5; Q99459; Q07002; Q8IVW4; P40199; Q53EZ4; Q96MT8-3; Q8NHQ1; Q9NX63; Q9UKJ5; Q9BW66; Q9Y2V7; O43186; Q9NTM9; Q2TBE0; Q9UIA0; Q96D03; O95886; A0A0U1RQF7; Q86UW9; P63167; Q96FJ2; Q5JST6; P06730; Q14241; Q…
Q6NY19	KANK3	ANK:622-652,656-690,695-724,728-758,762-795,;	5
Q5T7N3	KANK4	ANK:823-853,862-890,895-924,928-958,962-992,;	5	P41240; Q93034; O14929; Q9NSC5; Q8WY64; O75865-2
Q9ULH0	KIDINS220	ANK:4-33,37-66,70-99,103-132,136-165,169-198,202-231,235-264,268-297,301-330,334-363,367-396,;	12	Q13643; O76011
O00522	KRIT1	ANK:287-316,320-350,354-383,388-419,;	4	Q9BSQ5; Q9BSQ5-1; Q9ULI3; O14713; P61086
Q38SD2	LRRK1	LRR:279-300,303-324,330-351,353-374,381-402,405-426,427-447,451-472,474-495,498-519,549-570,572-594,596-617,; ANK:86-116,119-148,152-182,193-222,;	4	P00519; Q9UL15; P53355; P00533; Itself; Q5S007; Q96SN8; P06756
Q86YT6	MIB1	ANK:430-460,463-492,496-525,529-558,562-591,595-627,631-661,665-694,698-729,;	9	O95166; Q9UHD2; Q9QYP6
Q96AX9	MIB2	ANK:522-551,555-584,588-617,621-653,657-686,691-721,725-754,758-786,827-856,;	9	Q9UHD2
Q99549	MPHOSPH8	ANK:600-629,633-662,666-695,699-728,;	4	Q9H9B1; P68431; Q15047; Q9UK61
P58546	MTPN	ANK:2-30,34-66,67-99,;	3
Q9Y6X6	MYO16	ANK:59-88,92-121,125-154,158-189,191-217,221-250,254-283,;	7	Q8IZU9
P19838	NFKB1	ANK:542-571,581-610,614-643,650-679,684-714,718-747,771-801,;	7	Q92887; O15111; P35606; P35222; Q13547; Q9NWT6; O14920; P41279; Itself; Q00653; P25963; P46531; Q14690; Q8IZL8; Q8IV08; Q04206; Q01201; P23396; Q15025; Q8NFZ5; P10226; Q8NFZ5; P42858; P03372; O00255; O00255-2; Q04206; P10226
Q00653	NFKB2	ANK:487-519,526-555,559-591,599-628,633-663,667-696,729-758,;	7	P41279; P19838; P25963; Q04864; Q01201; P63165; O00255-2
P25963	NFKBIA	ANK:73-103,110-139,143-172,182-211,216-245,;	5	O15111; Q8N668; P35221; Q9H0I2; Q9UKB1; P25098; P34947; Q9NWT6; O14920; Q9Y6K9; Q14511; Q14511-2; P19838; Q00653; Itself; Q96HA1-2; O43242; Q04864; Q04206; Q04206-2; P23396; P56279; P0CG48; Q60680-2; Q9J0X9; P14340; P14340; P21530; Q9E7P0
Q15653	NFKBIB	ANK:57-86,93-122,126-155,206-235,240-269,273-302,;	6	Q96KE9-2; P17568; Q04206; Q7Z699; Q8N1B4; P14340; P14340
Q8NI38	NFKBID	ANK:48-83,84-113,117-146,152-201,206-236,243-276,;	6	Q6UY14-3; P50995; Q92974; Q9BXY8; J3KNH0; Q9NX04; Q6P1W5; Q96LM5; Q8TD31-3; P53672; Q99895; Q6BCY4-2; Q9UHL0; Q9NQL9; Q8N9I9; Q5JST6; Q14241; Q92731-3; Q6NZ36-4; O95990-4; O95363; Q12951-2; Q8TAE8; P14136; O75420; Q8IVS8; O95872; Q13322-4; P56524-2; P52597; P31943; P49639; P09067; P31273; P31274; P31249; C9JCN9; Q8IYA8; Q9UKT9; Q0VD86; P78412; P08727; O76011; Q6A162; O95678; Q01546; Q3LI66; P0623…
O00221	NFKBIE	ANK:258-291,293-322,326-355,369-398,403-432,436-465,;	6	Q8IWZ3; Q9UPN7; O75170; Q04864
Q9UBC1	NFKBIL1	ANK:64-93,97-130,;	2	Q9Y5B8
Q9BYH8	NFKBIZ	ANK:443-472,479-508,512-541,551-580,582-607,612-641,648-681,;	7	B1AXD8
P46531	NOTCH1	ANK:1927-1956,1960-1990,1994-2023,2027-2056,2060-2089,2095-2122,; LNR:1449-1489,1490-1531,1532-1571,;	6	Q13315; Q969H0; Q16665; P78504; O60341; Q8N423; Q92585; P19838; Itself; Q13526; Q06330; Q06330-6; Q13573; P98170
Q04721	NOTCH2	ANK:1827-1871,1876-1905,1909-1939,1943-1972,1976-2005,2009-2038,; LNR:1425-1465,1466-1502,1503-1544,;	6
Q9UM47	NOTCH3	ANK:1838-1867,1871-1901,1905-1934,1938-1967,1971-2000,; LNR:1387-1427,1428-1458,1467-1505,;	5	Itself; P86480; Q9R1P4
Q99466	NOTCH4	ANK:1633-1665,1666-1698,1700-1732,1733-1765,1766-1798,; LNR:1170-1213,1214-1250,1251-1294,;	5	P05067
Q7Z6K4	NRARP	ANK:50-79,83-112,;	2	P29083
Q9BQG2	NUDT12	ANK:11-40,45-74,78-98,;	3	Q13867
Q9BXW6	OSBPL1A	ANK:47-76,80-109,175-204,;	3	Q6FHY5; Q8NHP6; P51149; Q9P0L0; O95292
Q92882	OSTF1	ANK:72-101,105-135,139-168,;	3	Q13444; O43281; P42858; Q04864; O00560; Q9BYV2
O60733	PLA2G6	ANK:120-147,151-181,185-215,219-248,251-281,286-312,316-345,349-378,382-403,;	9	Q8TAP6; Q9NZL9; Q8N1F7; Itself; O95199; Q9BVN2; Q14140; Q86XT4; Q70EL1-9; B2RXF5
Q6S8J7	POTEA	ANK:98-127,131-160,164-193,197-226,230-259,;	5
A0A0A6YYL3	POTEB	ANK:135-167,168-200,201-233,234-266,267-299,;	5
H3BUK9	POTEB2	ANK:135-167,168-200,201-233,234-266,267-299,;	5
A0JP26	POTEB3	ANK:172-201,205-234,238-267,271-300,304-333,337-366,;	6	Q08AG9; O95995; Q9BYQ6; Q9BYR2; P26371; Q9BYQ4; Q8N5G2; Q5T6S3
B2RU33	POTEC	ANK:138-171,172-201,205-234,238-267,271-300,304-333,337-373,;	7
Q86YR6	POTED	ANK:172-201,205-234,238-267,271-300,304-333,337-366,;	6
Q6S8J3	POTEE	ANK:172-201,205-234,238-267,271-300,304-333,;	5
A5A3E0	POTEF	ANK:172-201,205-234,238-267,271-300,304-333,;	5
Q6S5H5	POTEG	ANK:172-201,205-234,238-267,271-300,304-333,;	5
Q6S545	POTEH	ANK:180-208,209-238,242-271,275-304,308-337,341-370,374-404,;	7
P0CG38	POTEI	ANK:172-201,205-234,238-267,271-300,304-333,;	5
P0CG39	POTEJ	ANK:135-164,168-197,201-230,234-263,267-296,;	5
A6NI47	POTEM	ANK:172-201,205-234,238-267,271-300,304-333,;	5
O14974	PPP1R12A	ANK:39-68,72-101,105-134,138-164,198-227,231-260,;	6	Q9UBB4; O43293; P01100; O18734
O60237	PPP1R12B	ANK:57-86,90-119,123-152,216-245,249-278,;	5	Q14204; P22607; Q14957; P06396; Q92569
Q9BZL4	PPP1R12C	ANK:100-129,133-162,226-255,259-288,;	4	Q9UI12; Q7RTU4; Q9NX04; Q8N715; Q08426; O60645; Q9NV31; Q9UBU9; Q96I25; P84022; Q69YQ0; Q96FV9; Q8N6Y0; Q9NX04; Q96I25
Q96KQ4	PPP1R13B	ANK:920-952,953-985,;	2	Q4G176; Q92619; Q13515; Q9NWW7; Q9Y6W3; Q8NA61-2; Q68D86; Q52MB2; Q8TD31-3; Q99459; Q86XR8-3; B9EK46; P61024; Q05D60; Q9BY27; O95057; O60941-5; Q09472; Q8NB25; Q86YD7; Q8NHY3; Q9BRT9; Q92805; Q9P0W2; Q9BUJ2; Q9HAQ2; Q9BVG8-5; P35900; P19013; P20700; Q03252; P25800; Q8TAP4-4; Q8TBB1; O95460-2; Q96EZ8; Q8TD10; Q9NYP9; P40692; Q9ULW6; O14777; Q5HYW2; O75145; P62136; Q6NYC8; O43741; P41219; P0CG20; Q…
Q8WUF5	PPP1R13L	ANK:659-691,692-724,;	2	Q09472; P62136; P62140; Itself; P62826; P04637; Q9WMX2
Q96I34	PPP1R16A	ANK:70-99,103-132,136-165,231-260,264-293,;	5	Q9BQD7; Q92870-2; Q9Y6H3; Q5T686; Q8N1L9; Q8TAB5; Q3SXR2; Q8IYX3; Q96GN5; P28329-3; P12532; P22607; P14136; P06396; Q8WUI4-6; P01112; Q14005-2; Q8WXH2; Q92993; Q3LI72; P59942; P52815; P52179-2; O14561; P19404; Q9HC98-4; P29474; P61970; D3DTS7; P62140; P36873; O43741; Q8WWY3; Q9UHX1; Q9BWG6; O43463; Q08117; P29144; Q15654; Q96PN8; Q5W5X9-3; Q9UMX0; Q9H9P5-5; Q68DK2-5; Q96IQ9
Q96T49	PPP1R16B	ANK:100-129,133-162,228-257,261-290,530-559,;	5	Q8N5M1; Q96GN5; Q53EZ4; Q8NHQ1; O43186; Q92997; Q86UY5; O95363; Q4VC44; P14136; Q08379; Q9GZV7; O43464; P42858; Q9UKT9; Q7L273; P61326; Q8IVT2; I6L9F6; Q9HBE1-4; Q8IXK0; Q494U1-3; P62136; P62140; P41219; P40937; Q9BWG6; Q15427; Q92529; Q9BSH4; O75478; Q5VWN6-2; Q99757; Q86VK4-3; Q8TBZ8
Q86WC6	PPP1R27	ANK:63-92,96-125,;	2	Q96D03; Q96CN9; O76011; Q96EY5; Q96HA8; P62136; P62140; P32969; P49901; Q9H609
O75832	PSMD10	ANK:3-36,37-69,70-102,103-135,136-168,169-201,202-226,;	7	O00299; Q12849; Q9NWT6; P43358; O43639; P43686; P0DMV8
Q9P0K7	RAI14	ANK:18-51,52-81,85-114,118-147,151-180,184-213,217-247,;	7	P63104
O14593	RFXANK	ANK:89-118,123-152,156-185,189-218,222-251,;	5	P48382; O00287
P57078	RIPK4	ANK:485-514,518-547,551-580,584-613,617-647,651-680,684-713,717-746,750-780,782-811,;	10	Q13490; Q13489; O14641; Q9NWT6; P98170; Q9Y4H4; Q99932-2; B2RUY7
Q05823	RNASEL	ANK:24-53,58-87,91-120,124-153,167-197,201-234,238-268,272-301,303-329,;	9	P46940; Itself
Q9Y566	SHANK1	ANK:212-245,246-278,279-312,313-345,346-378,379-395,;	6	Q15349
Q9BYB0	SHANK3	ANK:148-178,182-211,215-245,249-278,282-311,315-345,;	6	P12814; Q14155; P21333; P62993; P07910; O75525; P16333; Q99435; Q9NRD5; P19174; P55036; Q8IXJ6; Q01668
Q9BQI6	SLF1	ANK:806-836,840-869,874-903,;	3
Q9Y6H5	SNCAIP	ANK:349-380,384-413,419-448,456-485,603-632,699-729,;	6	P37840; Itself; O60229-2; P37840; O60260-5
Q2M3V2	SOWAHA	ANK:345-374,384-414,;	2
A6NEL2	SOWAHB	ANK:630-659,669-699,;	2	P50402
Q53LP3	SOWAHC	ANK:301-330,340-370,;	2
A6NJG2	SOWAHD	ANK:112-141,147-162,186-216,;	3
Q9C0D5	TANC1	TPR:1289-1322,1336-1369,1371-1403,; ANK:896-928,934-963,967-996,1000-1029,1040-1069,1078-1107,1111-1140,1144-1173,1177-1206,1210-1239,1243-1272,;	11	Q12959; Q14160
Q9HCD6	TANC2	TPR:1244-1277,1291-1324,1325-1358,; ANK:846-878,884-913,917-946,950-979,990-1019,1033-1062,1066-1095,1099-1128,1132-1161,1165-1194,1198-1227,;	11
Q8IWB6	TEX14	ANK:27-54,55-84,88-117,;	3	Q53EZ4; Q96D03; Q9UBR4-2; P61968; Q6FHY5
O95271	TNKS	ANK:181-209,215-244,248-277,281-310,335-364,368-397,401-430,434-463,521-553,557-586,590-619,621-647,649-679,683-712,716-745,749-778,782-810,836-865,869-898,902-931,935-964,;	21	Q9NX46; Q9HC77; Q7L775; Q96RU3; Q9NWT6; O75367-2; Q9Y530; Q9NTX7; O00560; P56279; P54274; Q8TF42; O35625
Q9H2K2	TNKS2	ANK:57-89,90-122,123-155,210-242,243-275,276-308,363-398,399-431,432-464,525-557,558-590,591-623,678-710,711-743,744-776,;	15	O15084; Q7Z6K5-1; O15169; Q9NWV8; P11274; Q9NRI5; Q6V0I7; Q9NWT6; Q92698; P78314; O43815; P54274; Q06649
Q59H18	TNNI3K	ANK:66-96,100-129,133-162,166-195,199-228,234-263,269-298,304-335,339-368,381-410,;	10	Q9UKT5; P19429; P19429
Q96HA7	TONSL	LRR:1069-1093,1097-1122,1128-1151,1188-1212,1247-1270,1275-1300,1331-1354,; TPR:27-60,67-100,107-147,162-195,202-235,242-275,311-344,352-385,; ANK:528-557,561-590,597-626,;	3	Q6ZRQ5
Q13625	TP53BP2	ANK:926-957,958-990,991-1024,1025-1067,;	4	O95996; P05067; P10415; Q07817-1; Q92843; P35222; Q09472; Q96J02; P62136; P36873; P62826; Q04206; P04637; Itself; Q9H3D4; O15350; P63104; P27958; Q04206; P46937; P35569; P35570; P46936; Q8N5M1; Q9UQB8; Q53HC0; Q2TBE0; Q96GG9; P62993; P62807; Q9BUJ2; P61968; Q8NCE2; O14777; Q86Y26; Q9UBU9; Q96DC9; Q494U1; P62875; P62140; P36873; Q8WWY3; Q8IUQ4; Q9Y2D8; Q92844; Q9NU19; P56279; Q9BUZ4; P40222; P5707…
O15050	TRANK1	TPR:15-48,50-82,1699-1732,1793-1826,; ANK:168-198,203-232,240-276,463-492,497-518,546-575,;	6
O75762	TRPA1	ANK:62-92,97-126,130-160,164-193,197-226,238-267,271-301,308-337,341-370,374-403,412-441,445-474,481-510,513-542,547-576,579-609,;	16	Itself
P48995	TRPC1	ANK:46-75,83-111,112-138,158-187,;	4	Q03135; Q96D31; Q13563; Q13586; Q9EPK8; Q13563
Q13507	TRPC3	ANK:26-55,61-90,92-118,147-176,;	4	Q14573; P20591; Q96D31; P10686; P05480; Q80UE6
Q9UBN4	TRPC4	ANK:31-60,69-97,98-124,141-170,;	4	P20591
Q9UL62	TRPC5	ANK:31-60,69-97,98-124,141-170,;	4
Q9Y210	TRPC6	ANK:97-126,132-161,163-189,218-247,;	4	P20591
Q9HCX4	TRPC7	ANK:42-71,77-106,108-134,163-192,;	4
Q8NER1	TRPV1	ANK:111-153,154-200,201-247,248-283,284-332,333-359,;	6
Q9Y5S1	TRPV2	ANK:72-114,115-161,162-207,208-243,244-292,293-319,;	6
Q8NET8	TRPV3	ANK:214-243,261-291,340-369,;	3	Itself
Q9HBA0	TRPV4	ANK:237-266,284-313,369-398,;	3	Itself; P47863; P47863-1; Q9HBA0-5
Q9NQA5	TRPV5	ANK:44-74,78-107,116-145,162-191,195-228,239-268,;	6	P05937
Q9H1D0	TRPV6	ANK:84-114,118-147,156-185,202-231,235-277,279-308,;	6	P18031
Q9BZF9	UACA	ANK:38-66,67-96,100-129,133-162,166-195,199-228,;	6	O43865; Q86Z20; Q9NWT6; Q15323; Q6A162; P31321; Q5QGT7; Q9UHD9
Q495M9	USH1G	ANK:31-60,64-93,97-126,;	3	X5D778; Q13895; Q9NX04; Q9H257-2; Q9HC52; Q9UER7; P26196; Q9H0I2; Q96MY7; P22607; P55040; P09067; P01112; O43464; P42858; Q9C086; Q9BVG8-5; P25791-3; I6L9F6; P54646; Q8WWY3; P41219; Q9BWG6; Q8N8B7-2; Q9Y6N9; Itself; Q9Y649
Q9H6S0	YTHDC2	ANK:506-538,539-571,;	2	Q15306; Q99J34; A2AG06
Q8IUH4	ZDHHC13	ANK:43-78,81-110,115-144,148-177,181-211,216-245,249-277,;	7
Q8IUH5	ZDHHC17	ANK:51-86,89-118,123-152,156-185,189-219,224-253,257-286,;	7	Q7Z5R6; Q9NP61; P15336; Q9UQB8-3; Q9UQB8-6; P17655; Q96GN5-2; P48730-2; Q9H3Z4; P50570-2; P68104; P60228; Q9UI08-2; Q9UHY8; Q8TB36; Q08379; Q9H4A5; P51674; P49840; P42858; Q8IY31-3; Q9NWB7; O60259; Q14847-2; Q96CV9-2; Q08499-8; O15530-4; P27986-2; Q9UF11-4; Q16537; Q96DA2; Q8WZ73-3; Q15047-2; Q8IVB4; O00161; P60880; Q7Z699; Q7Z698; O43597; O43610; Q9C004; Q8NFA0; Q9Y6W5; O76024; Itself; Q96EF9; Q…
Q9UGI0	ZRANB1	ANK:260-290,313-340,;	2	X5D778; Q9BXS5; Q12774; Q8TBH0; Q96B67; Q8TBE0; O95696; Q13895; Q9H257-2; O95931; Q9HC52; Q96HB5; Q8IYE1; Q8N715; Q9UK58; O75419; Q99459; Q07002; Q8IVW4; Q8NE01; Q9UBL6-2; Q2TBE0; O43602-2; P26196; P59910; O60941-5; Q9UII6; Q08426; O15371; Q9H0I2; P50548; Q9NVQ4-2; Q9H5Z6-2; Q3B820; Q96MY7; Q7L5A3; Q9Y247; O95363; Q9BVV2; Q8TAE8; Q8NHY3; P55040; Q9BZE0; O95872; Q92917; P09067; P31273; Q14005-2; Q…
