# Supplementary material for: Sequence and Structure-Based Analyses of Human Ankyrin Repeats
Source: Molecules. 2022 Jan 10;27(2):423. doi: 10.3390/molecules27020423 (PMC8781854; doi:10.3390/molecules27020423)
Supplement: Supplementary file 1 [file molecules-27-00423-s001.zip › SupplementaryFileS2.xlsx]

## Sheet: Sheet1
The clusters were obtained by executing iterative hCD-HIT method with identity thresholds of 90%, 60% and 30%.
* marked entries are the representative of the cluster. The percentage identity of all other members are claculated with the representative entry.
Cluster	UniProt	GeneName	Percent Identity (*)	GeneName						UniProt_PDB_overlap_copy
1	Q8NB46	ANKRD52	*	ANKRD52
1	Q8N8A2	ANKRD44	63.17%	ANKRD44
1	O15084	ANKRD28	63.16%	ANKRD28
1	Q12955	ANK3	78.62%	ANK3
1	Q01484	ANK2	33.16%	ANK2						24
1	P16157	ANK1	67.69%	ANK1						12
1	Q9H2K2	TNKS2	87.08%	TNKS2						3
1	O95271	TNKS	30.22%	TNKS						12
1	Q9ULJ7	ANKRD50	30.9%	ANKRD50
1	Q8NFD2	ANKK1	31.8%	ANKK1
1	Q495B1	ANKDD1A	32.79%	ANKDD1A
1	A6NHY2	ANKDD1B	31%	ANKDD1B
1	P57078	RIPK4	30.27%	RIPK4
1	E5RJM6	ANKRD65	33.02%	ANKRD65
1	B1AK53	ESPN	33%	ESPN
1	Q6ZVH7	ESPNL	33.77%	ESPNL
1	Q8N6D5	ANKRD29	30.65%	ANKRD29
1	Q8WZ74	CTTNBP2	30.34%	CTTNBP2
1	Q9P0K7	RAI14	30.43%	RAI14
1	Q04721	NOTCH2	30.66%	NOTCH2
1	P46531	NOTCH1	70.92%	NOTCH1						6
1	Q9UM47	NOTCH3	85.89%	NOTCH3
1	Q99466	NOTCH4	62.65%	NOTCH4
1	Q9BYB0	SHANK3	31.31%	SHANK3
1	Q9Y566	SHANK1	70.11%	SHANK1
1	Q8N283	ANKRD35	31.79%	ANKRD35
1	Q15327	ANKRD1	33.53%	ANKRD1
1	Q9GZV1	ANKRD2	35.18%	ANKRD2
1	Q9BXW6	OSBPL1A	33.54%	OSBPL1A						2
1	Q8WVL7	ANKRD49	35.07%	ANKRD49
1	Q86SG2	ANKRD23	41.86%	ANKRD23
1	B4E2M5	ANKRD66	34.34%	ANKRD66
1	Q8NAG6	ANKLE1	35.35%	ANKLE1
1	Q7Z713	ANKRD37	30.43%	ANKRD37
2	Q6S8J7	POTEA	83.33%	POTEA
2	Q6NSI1	ANKRD26P1	63.19%	ANKRD26P1
2	Q9UPS8	ANKRD26	63.19%	ANKRD26
2	P0CG39	POTEJ	93.21%	POTEJ
2	A0A0A6YYL3	POTEB	96.36%	POTEB
2	A0JP26	POTEB3	97.44%	POTEB3
2	Q6S8J3	POTEE	94.44%	POTEE
2	Q6S545	POTEH	92.00%	POTEH
2	Q86YR6	POTED	96.41%	POTED
2	P0CG38	POTEI	93.21%	POTEI
2	A5A3E0	POTEF	94.44%	POTEF
2	A6NI47	POTEM	91.98%	POTEM
2	Q6S5H5	POTEG	91.98%	POTEG
2	H3BUK9	POTEB2	96.36%	POTEB2
2	B2RU33	POTEC	*	POTEC
2	Q9BXX2	ANKRD30B	84.57%	ANKRD30B
2	Q9BXX3	ANKRD30A	49.5%	ANKRD30A
2	A7E2S9	ANKRD30BL	82.17%	ANKRD30BL
2	Q5VUR7	ANKRD20A3P	96.30%	ANKRD20A3P
2	Q5CZ79	ANKRD20A8P	48.46%	ANKRD20A8P
2	Q5TYW2	ANKRD20A1	96.30%	ANKRD20A1
2	A0PJZ0	ANKRD20A5P	93.75%	ANKRD20A5P
2	Q5SQ80	ANKRD20A2P	96.30%	ANKRD20A2P
2	Q4UJ75	ANKRD20A4P	96.91%	ANKRD20A4P
2	Q8IVF6	ANKRD18A	65.43%	ANKRD18A
2	A2A2Z9	ANKRD18B	93.83%	ANKRD18B
2	Q9H560	ANKRD19P	66.67%	ANKRD19P
2	A6QL64	ANKRD36	49.74%	ANKRD36
2	Q8N2N9	ANKRD36B	96.41%	ANKRD36B
2	Q5JPF3	ANKRD36C	91.98%	ANKRD36C
2	A6NC57	ANKRD62	56.79%	ANKRD62
2	Q92527	ANKRD7	46.91%	ANKRD7
3	O75179	ANKRD17	80.37%	ANKRD17
3	Q8IWZ3	ANKHD1	*	ANKHD1
3	Q9ULH0	KIDINS220	32.06%	KIDINS220
3	Q9C0D5	TANC1	69.76%	TANC1
3	Q9HCD6	TANC2	32.46%	TANC2
3	Q59H18	TNNI3K	30.72%	TNNI3K
3	Q05823	RNASEL	31.37%	RNASEL
3	O75832	PSMD10	31.25%	PSMD10
3	Q8WWH4	ASZ1	33.66%	ASZ1						8
3	Q8TC84	FANK1	32.32%	FANK1
3	Q96DX5	ASB9	32.12%	ASB9
3	Q6ZW76	ANKS3	31.01%	ANKS3
3	A6NCL7	ANKRD33B	30.81%	ANKRD33B
4	Q8N7Z5	ANKRD31	*	ANKRD31						3
4	Q53RE8	ANKRD39	32.55%	ANKRD39						3
4	Q6UB99	ANKRD11	38.88%	ANKRD11
4	Q6UB98	ANKRD12	76.29%	ANKRD12
4	Q99728	BARD1	35%	BARD1
4	Q96HA7	TONSL	42.42%	TONSL
4	Q9BQI6	SLF1	38.77%	SLF1
4	Q6W2J9	BCOR	45.36%	BCOR
4	Q5H9F3	BCORL1	32.63%	BCORL1
5	Q00653	NFKB2	*	NFKB2
5	P19838	NFKB1	34.23%	NFKB1
5	Q15653	NFKBIB	33.73%	NFKBIB						4
5	Q9BYH8	NFKBIZ	32.63%	NFKBIZ						5
5	P20749	BCL3	35.89%	BCL3						5
5	Q8NI38	NFKBID	33.62%	NFKBID
5	O00221	NFKBIE	39.9%	NFKBIE						3
5	P25963	NFKBIA	39.88%	NFKBIA
6	Q96Q27	ASB2	*	ASB2
6	A6NK59	ASB14	36.68%	ASB14						7
6	Q9Y575	ASB3	31.23%	ASB3						6
6	Q8WXK1	ASB15	36.71%	ASB15
6	Q6P6B7	ANKRD16	30.33%	ANKRD16						5
6	Q8WWX0	ASB5	31.08%	ASB5						3
6	Q8WXH4	ASB11	60.10%	ASB11
7	P53355	DAPK1	*	DAPK1
7	Q9Y2G4	ANKRD6	30.76%	ANKRD6
7	Q8TAK5	GABPB2	33.33%	GABPB2						4
7	Q06547	GABPB1	80.25%	GABPB1
7	P42772	CDKN2B	84.92%	CDKN2B
7	P42771	CDKN2A	31%	CDKN2A
8	Q9Y283	INVS	*	INVS
8	Q3KP44	ANKRD55	32.22%	ANKRD55
8	Q9H672	ASB7	31.73%	ASB7
8	Q8IYU2	HACE1	34.02%	HACE1
8	Q8TF21	ANKRD24	31.48%	ANKRD24
8	Q99549	MPHOSPH8	31%	MPHOSPH8
9	Q8NER1	TRPV1	*	TRPV1
9	Q9Y5S1	TRPV2	53.22%	TRPV2
9	Q9H1D0	TRPV6	30.66%	TRPV6						1
9	Q9NQA5	TRPV5	87.56%	TRPV5						9
9	Q9HBA0	TRPV4	54.93%	TRPV4						7
9	Q8NET8	TRPV3	50.64%	TRPV3
10	Q9Y210	TRPC6	*	TRPC6
10	Q9HCX4	TRPC7	85.43%	TRPC7						6
10	Q13507	TRPC3	90.07%	TRPC3
10	P48995	TRPC1	38.73%	TRPC1
10	Q9UBN4	TRPC4	43.57%	TRPC4						6
10	Q9UL62	TRPC5	77.86%	TRPC5
11	Q96T49	PPP1R16B	*	PPP1R16B
11	Q96I34	PPP1R16A	53.12%	PPP1R16A						6
11	O60237	PPP1R12B	36.03%	PPP1R12B
11	Q9BZL4	PPP1R12C	60.85%	PPP1R12C
11	O14974	PPP1R12A	75.23%	PPP1R12A
12	Q96AX9	MIB2	*	MIB2
12	Q86YT6	MIB1	36.66%	MIB1
12	Q96KQ7	EHMT2	61.90%	EHMT2
12	Q9H9B1	EHMT1	31.34%	EHMT1						16
12	Q9BZF9	UACA	30.36%	UACA						4
13	O60733	PLA2G6	*	PLA2G6
13	Q8WXK3	ASB13	34.19%	ASB13
13	Q96P50	ACAP3	67.71%	ACAP3
13	Q15057	ACAP2	71.88%	ACAP2						7
13	Q15027	ACAP1	31.95%	ACAP1
14	Q96NS5	ASB16	*	ASB16
14	Q8WXI3	ASB10	34.81%	ASB10
14	Q9Y574	ASB4	35.74%	ASB4
14	Q6ZVZ8	ASB18	48.76%	ASB18						4
14	Q9H765	ASB8	37.5%	ASB8
15	Q92625	ANKS1A	78.17%	ANKS1A
15	Q7Z6G8	ANKS1B	*	ANKS1B
15	Q8WXD9	CASKIN1	42.57%	CASKIN1
15	Q8WXE0	CASKIN2	72.28%	CASKIN2
15	P55273	CDKN2D	34.92%	CDKN2D
16	O14593	RFXANK	65.64%	RFXANK
16	Q9H9E1	ANKRA2	*	ANKRA2						4
16	Q5VYY1	ANKRD22	31.2%	ANKRD22						3
16	P58546	MTPN	34.69%	MTPN
16	Q9BQG2	NUDT12	32.95%	NUDT12
17	Q9BSK4	FEM1A	*	FEM1A
17	Q96JP0	FEM1C	55.13%	FEM1C
17	Q9UK73	FEM1B	38.35%	FEM1B
17	Q38SD2	LRRK1	32.84%	LRRK1
18	Q96NW4	ANKRD27	*	ANKRD27
18	Q92882	OSTF1	34.02%	OSTF1
18	Q14161	GIT2	32.98%	GIT2
18	Q9Y2X7	GIT1	87.63%	GIT1
19	Q8N9B4	ANKRD42	*	ANKRD42
19	P42773	CDKN2C	31.78%	CDKN2C
19	Q495M9	USH1G	34.37%	USH1G
19	Q8N8V4	ANKS4B	70.83%	ANKS4B						7
20	Q9Y576	ASB1	*	ASB1
20	Q8WXK4	ASB12	45.3%	ASB12
20	Q9NXR5	ANKRD10	34.58%	ANKRD10
20	Q8IWB6	TEX14	31.86%	TEX14						7
21	Q63ZY3	KANK2	*	KANK2
21	Q5T7N3	KANK4	60.59%	KANK4
21	Q6NY19	KANK3	60.34%	KANK3						5
21	Q14678	KANK1	56.56%	KANK1
22	Q9NU02	ANKEF1	*	ANKEF1						5
22	Q9Y6X6	MYO16	31.55%	MYO16
22	Q8N9V6	ANKRD53	38.61%	ANKRD53
23	P0C6C1	ANKRD34C	*	ANKRD34C
23	A5PLL1	ANKRD34B	74.64%	ANKRD34B
23	Q69YU3	ANKRD34A	50%	ANKRD34A
24	O75762	TRPA1	*	TRPA1
24	O00522	KRIT1	30.07%	KRIT1
25	Q8N961	ABTB2	67.09%	ABTB2
25	A6QL63	BTBD11	*	BTBD11
26	Q8IUH4	ZDHHC13	64.68%	ZDHHC13
26	Q8IUH5	ZDHHC17	*	ZDHHC17
27	C9JTQ0	ANKRD63	*	ANKRD63
27	Q86W74	ANKRD46	32.81%	ANKRD46
28	Q96DZ5	CLIP3	69.03%	CLIP3						6
28	Q8N3C7	CLIP4	*	CLIP4
29	Q13625	TP53BP2	*	TP53BP2
29	Q6NXT1	ANKRD54	32.35%	ANKRD54
30	Q9Y6Y1	CAMTA1	73.39%	CAMTA1
30	O94983	CAMTA2	*	CAMTA2
31	Q9P2R3	ANKFY1	*	ANKFY1						4
32	Q9P2D0	IBTK	*	IBTK
33	Q9P2S6	ANKMY1	*	ANKMY1
34	Q86U10	ASPG	*	ASPG
35	Q68DC2	ANKS6	*	ANKS6
36	O15050	TRANK1	*	TRANK1
37	Q9Y6H5	SNCAIP	*	SNCAIP
38	A6NGH8	ANKRD61	*	ANKRD61						6
39	Q9NWX5	ASB6	*	ASB6						6
40	Q9ULT8	HECTD1	*	HECTD1						6
41	Q9H078	CLPB	*	CLPB
42	Q13418	ILK	*	ILK						3
43	Q7Z5J8	ANKAR	*	ANKAR						3
44	Q7Z3H0	ANKRD33	*	ANKRD33						4
45	Q8IV38	ANKMY2	*	ANKMY2
46	Q96BM1	ANKRD9	*	ANKRD9						4
47	A6NJG2	SOWAHD	*	SOWAHD
48	Q96P47	AGAP3	*	AGAP3
49	Q8N6S4	ANKRD13C	*	ANKRD13C						4
