# Supplementary material for: Sequence and Structure-Based Analyses of Human Ankyrin Repeats
Source: Molecules. 2022 Jan 10;27(2):423. doi: 10.3390/molecules27020423 (PMC8781854; doi:10.3390/molecules27020423)
Supplement: Supplementary file 1 [file molecules-27-00423-s001.zip › SupplementaryFileS3.xlsx]

## Sheet: Sheet1
Cluster	UniProt	PDB	Chain	Start res	End res	Length	Structure source	Avg Model Confidence
1	A6NHY2	AF-A6NHY2-F1-model_v1	A	67	395	329	AlphaFold DB	93.4664
1	B1AK53	AF-B1AK53-F1-model_v1	A	1	300	300	AlphaFold DB	95.4372
1	B4E2M5	AF-B4E2M5-F1-model_v1	A	62	160	99	AlphaFold DB	90.8252
1	E5RJM6	AF-E5RJM6-F1-model_v1	A	40	363	324	AlphaFold DB	94.6934
1	O15084	AF-O15084-F1-model_v1	A	40	954	915	AlphaFold DB	93.2778
1	O95271	5JHQ	A	181	642	462	PDB	-
1	P16157	1N11	A	405	795	391	PDB	-
1	P46531	2F8Y	A	1927	2122	196	PDB	-
1	P57078	AF-P57078-F1-model_v1	A	485	811	327	AlphaFold DB	94.5574
1	Q15327	AF-Q15327-F1-model_v1	A	152	315	164	AlphaFold DB	95.8575
1	Q495B1	AF-Q495B1-F1-model_v1	A	14	385	372	AlphaFold DB	94.8967
1	Q6ZVH7	AF-Q6ZVH7-F1-model_v1	A	1	299	299	AlphaFold DB	95.7143
1	Q86SG2	AF-Q86SG2-F1-model_v1	A	143	271	129	AlphaFold DB	96.4681
1	Q8N283	AF-Q8N283-F1-model_v1	A	53	247	195	AlphaFold DB	90.6637
1	Q8N6D5	AF-Q8N6D5-F1-model_v1	A	11	271	261	AlphaFold DB	94.3699
1	Q8N8A2	AF-Q8N8A2-F1-model_v1	A	7	970	964	AlphaFold DB	91.8326
1	Q8NAG6	AF-Q8NAG6-F1-model_v1	A	39	137	99	AlphaFold DB	91.5608
1	Q8NFD2	AF-Q8NFD2-F1-model_v1	A	361	753	393	AlphaFold DB	92.2091
1	Q8WVL7	AF-Q8WVL7-F1-model_v1	A	73	206	134	AlphaFold DB	95.9879
1	Q9BXW6	AF-Q9BXW6-F1-model_v1	A	47	204	158	AlphaFold DB	91.9043
1	Q9BYB0	AF-Q9BYB0-F1-model_v1	A	148	345	198	AlphaFold DB	94.3871
1	Q9GZV1	AF-Q9GZV1-F1-model_v1	A	147	308	162	AlphaFold DB	96.4527
1	Q9H2K2	5BXO	A	487	646	160	PDB	-
1	Q9ULJ7	AF-Q9ULJ7-F1-model_v1	A	477	1107	631	AlphaFold DB	90.2607
1	Q9UM47	AF-Q9UM47-F1-model_v1	A	1838	2000	163	AlphaFold DB	91.52
1	Q9Y566	AF-Q9Y566-F1-model_v1	A	212	395	184	AlphaFold DB	93.4783
2	A0A0A6YYL3	AF-A0A0A6YYL3-F1-model_v1	A	135	299	165	AlphaFold DB	96.0748
2	A0JP26	AF-A0JP26-F1-model_v1	A	172	366	195	AlphaFold DB	94.939
2	A0PJZ0	AF-A0PJZ0-F1-model_v1	A	66	161	96	AlphaFold DB	91.7848
2	A2A2Z9	AF-A2A2Z9-F1-model_v1	A	67	228	162	AlphaFold DB	92.0835
2	A5A3E0	AF-A5A3E0-F1-model_v1	A	172	333	162	AlphaFold DB	93.8433
2	A6NC57	AF-A6NC57-F1-model_v1	A	71	232	162	AlphaFold DB	91.0643
2	A6NI47	AF-A6NI47-F1-model_v1	A	172	333	162	AlphaFold DB	95.9862
2	A7E2S9	AF-A7E2S9-F1-model_v1	A	71	199	129	AlphaFold DB	94.6443
2	B2RU33	AF-B2RU33-F1-model_v1	A	138	373	236	AlphaFold DB	93.5715
2	H3BUK9	AF-H3BUK9-F1-model_v1	A	135	299	165	AlphaFold DB	96.1482
2	P0CG38	AF-P0CG38-F1-model_v1	A	172	333	162	AlphaFold DB	93.8071
2	P0CG39	AF-P0CG39-F1-model_v1	A	135	296	162	AlphaFold DB	93.5647
2	Q4UJ75	AF-Q4UJ75-F1-model_v1	A	66	227	162	AlphaFold DB	92.1412
2	Q5CZ79	AF-Q5CZ79-F1-model_v1	A	32	227	196	AlphaFold DB	91.1947
2	Q5SQ80	AF-Q5SQ80-F1-model_v1	A	66	227	162	AlphaFold DB	92.9636
2	Q5TYW2	AF-Q5TYW2-F1-model_v1	A	66	227	162	AlphaFold DB	92.6985
2	Q5VUR7	AF-Q5VUR7-F1-model_v1	A	66	227	162	AlphaFold DB	92.8226
2	Q6NSI1	AF-Q6NSI1-F1-model_v1	A	48	210	163	AlphaFold DB	92.1789
2	Q6S545	AF-Q6S545-F1-model_v1	A	180	404	225	AlphaFold DB	94.628
2	Q6S5H5	AF-Q6S5H5-F1-model_v1	A	172	333	162	AlphaFold DB	96.2096
2	Q6S8J3	AF-Q6S8J3-F1-model_v1	A	172	333	162	AlphaFold DB	93.9631
2	Q6S8J7	AF-Q6S8J7-F1-model_v1	A	98	259	162	AlphaFold DB	96.0707
2	Q86YR6	AF-Q86YR6-F1-model_v1	A	172	366	195	AlphaFold DB	94.8669
2	Q8IVF6	AF-Q8IVF6-F1-model_v1	A	67	228	162	AlphaFold DB	90.4519
2	Q92527	AF-Q92527-F1-model_v1	A	58	219	162	AlphaFold DB	93.7627
2	Q9BXX2	AF-Q9BXX2-F1-model_v1	A	72	233	162	AlphaFold DB	90.8449
2	Q9H560	AF-Q9H560-F1-model_v1	A	67	228	162	AlphaFold DB	95.8649
3	A6NCL7	AF-A6NCL7-F1-model_v1	A	84	255	172	AlphaFold DB	94.7135
3	O75832	1UOH	A	4	226	223	PDB	-
3	Q05823	1WDY	A	24	305	282	PDB	-
3	Q59H18	AF-Q59H18-F1-model_v1	A	66	410	345	AlphaFold DB	91.1374
3	Q6ZW76	AF-Q6ZW76-F1-model_v1	A	34	220	187	AlphaFold DB	91.7976
3	Q8TC84	AF-Q8TC84-F1-model_v1	A	109	306	198	AlphaFold DB	97.097
3	Q8WWH4	AF-Q8WWH4-F1-model_v1	A	45	243	199	AlphaFold DB	91.3719
3	Q96DX5	3D9H	A	35	227	193	PDB	-
3	Q9C0D5	AF-Q9C0D5-F1-model_v1	A	896	1272	377	AlphaFold DB	90.4286
3	Q9HCD6	AF-Q9HCD6-F1-model_v1	A	846	1227	382	AlphaFold DB	90.5082
3	Q9ULH0	AF-Q9ULH0-F1-model_v1	A	4	396	393	AlphaFold DB	90.764
4	Q53RE8	AF-Q53RE8-F1-model_v1	A	30	158	129	AlphaFold DB	93.4917
4	Q6UB98	AF-Q6UB98-F1-model_v1	A	184	280	97	AlphaFold DB	94.0407
4	Q6W2J9	AF-Q6W2J9-F1-model_v1	A	1462	1558	97	AlphaFold DB	93.804
4	Q96HA7	5JA4	D	528	626	99	PDB	-
4	Q99728	3C5R	A	427	546	120	PDB	-
4	Q9BQI6	AF-Q9BQI6-F1-model_v1	A	806	903	98	AlphaFold DB	91.5594
5	O00221	AF-O00221-F1-model_v1	A	258	465	208	AlphaFold DB	92.362
5	P20749	1K1A	A	134	352	219	PDB	-
5	P25963	1IKN	D	73	245	173	PDB	-
5	Q00653	4OT9	A	487	756	270	PDB	-
5	Q8NI38	AF-Q8NI38-F1-model_v1	A	48	276	229	AlphaFold DB	94.4033
5	Q9BYH8	AF-Q9BYH8-F1-model_v1	A	443	681	239	AlphaFold DB	90.8929
6	A6NK59	AF-A6NK59-F1-model_v1	A	82	449	368	AlphaFold DB	92.7702
6	Q6P6B7	AF-Q6P6B7-F1-model_v1	A	36	335	300	AlphaFold DB	97.3906
6	Q8WWX0	AF-Q8WWX0-F1-model_v1	A	69	261	193	AlphaFold DB	93.3074
6	Q8WXH4	4UUC	A	66	256	191	PDB	-
6	Q8WXK1	AF-Q8WXK1-F1-model_v1	A	110	444	335	AlphaFold DB	95.1792
6	Q96Q27	AF-Q96Q27-F1-model_v1	A	56	456	401	AlphaFold DB	95.4737
6	Q9Y575	AF-Q9Y575-F1-model_v1	A	9	373	365	AlphaFold DB	94.0072
7	P42771	1A5E	A	11	139	129	PDB	-
7	P42772	AF-P42772-F1-model_v1	A	13	138	126	AlphaFold DB	95.1897
7	Q06547	AF-Q06547-F1-model_v1	A	5	166	162	AlphaFold DB	94.1557
7	Q8TAK5	AF-Q8TAK5-F1-model_v1	A	5	166	162	AlphaFold DB	93.5434
7	Q9Y2G4	AF-Q9Y2G4-F1-model_v1	A	9	268	260	AlphaFold DB	91.9471
8	Q3KP44	AF-Q3KP44-F1-model_v1	A	26	326	301	AlphaFold DB	93.8483
8	Q8IYU2	AF-Q8IYU2-F1-model_v1	A	64	257	194	AlphaFold DB	95.8725
8	Q8TF21	AF-Q8TF21-F1-model_v1	A	81	242	162	AlphaFold DB	94.4214
8	Q9H672	AF-Q9H672-F1-model_v1	A	13	242	230	AlphaFold DB	96.2543
8	Q9Y283	AF-Q9Y283-F1-model_v1	A	13	553	541	AlphaFold DB	94.1788
9	Q8NER1	6L93	A	111	359	249	PDB	-
9	Q8NET8	6UW4	A	214	369	156	PDB	-
9	Q9H1D0	7K4B	A	84	308	225	PDB	-
9	Q9HBA0	4DX1	A	237	397	161	PDB	-
9	Q9NQA5	AF-Q9NQA5-F1-model_v1	A	44	268	225	AlphaFold DB	92.7465
9	Q9Y5S1	2F37	A	72	318	247	PDB	-
10	Q13507	6CUD	A	26	176	151	PDB	-
10	Q9UL62	6YSN	A	31	170	140	PDB	-
10	Q9Y210	6UZ8	A	97	247	151	PDB	-
1	Q8NB46	AF-Q8NB46-F1-model_v1	A	7	989	983	AlphaFold DB	89.5232
2	Q9BXX3	AF-Q9BXX3-F1-model_v1	A	72	271	200	AlphaFold DB	89.0786
4	Q6UB99	AF-Q6UB99-F1-model_v1	A	167	292	126	AlphaFold DB	89.0668
8	Q99549	AF-Q99549-F1-model_v1	A	600	728	129	AlphaFold DB	89.0388
2	Q8N2N9	AF-Q8N2N9-F1-model_v1	A	19	213	195	AlphaFold DB	88.9233
2	Q9UPS8	AF-Q9UPS8-F1-model_v1	A	45	207	163	AlphaFold DB	88.3966
5	Q15653	AF-Q15653-F1-model_v1	A	57	302	246	AlphaFold DB	88.3745
4	Q5H9F3	AF-Q5H9F3-F1-model_v1	A	1455	1549	95	AlphaFold DB	87.5907
1	Q9P0K7	AF-Q9P0K7-F1-model_v1	A	18	247	230	AlphaFold DB	87.2949
2	Q5JPF3	AF-Q5JPF3-F1-model_v1	A	64	225	162	AlphaFold DB	86.8678
5	P19838	AF-P19838-F1-model_v1	A	542	801	260	AlphaFold DB	86.7042
2	A6QL64	AF-A6QL64-F1-model_v1	A	31	225	195	AlphaFold DB	85.9439
10	Q9HCX4	AF-Q9HCX4-F1-model_v1	A	42	192	151	AlphaFold DB	84.8227
7	P53355	AF-P53355-F1-model_v1	A	378	1196	819	AlphaFold DB	83.9583
10	Q9UBN4	AF-Q9UBN4-F1-model_v1	A	31	170	140	AlphaFold DB	82.497
1	Q04721	AF-Q04721-F1-model_v1	A	1827	2038	212	AlphaFold DB	82.3093
1	Q8WZ74	AF-Q8WZ74-F1-model_v1	A	709	942	234	AlphaFold DB	79.9276
1	Q7Z713	AF-Q7Z713-F1-model_v1	A	1	92	92	AlphaFold DB	78.6504
10	P48995	AF-P48995-F1-model_v1	A	46	187	142	AlphaFold DB	76.517
3	O75179	AF-O75179-F1-model_v1	A	233	1414	1182	AlphaFold DB	76.3474
3	Q8IWZ3	AF-Q8IWZ3-F1-model_v1	A	204	1386	1183	AlphaFold DB	74.4022
4	Q8N7Z5	AF-Q8N7Z5-F1-model_v1	A	488	1249	762	AlphaFold DB	46.0822
11	O14974	AF-O14974-F1-model_v1	A	39	260	222	AlphaFold DB	95.0638
11	O60237	AF-O60237-F1-model_v1	A	57	278	222	AlphaFold DB	94.5389
11	Q96I34	AF-Q96I34-F1-model_v1	A	70	293	224	AlphaFold DB	95.2545
11	Q96T49	AF-Q96T49-F1-model_v1	A	100	559	460	AlphaFold DB	68.3725
11	Q9BZL4	AF-Q9BZL4-F1-model_v1	A	100	288	189	AlphaFold DB	93.7791
12	Q86YT6	AF-Q86YT6-F1-model_v1	A	430	729	300	AlphaFold DB	92.2715
12	Q96AX9	AF-Q96AX9-F1-model_v1	A	522	856	335	AlphaFold DB	89.9739
12	Q96KQ7	AF-Q96KQ7-F1-model_v1	A	649	879	231	AlphaFold DB	94.2217
12	Q9BZF9	AF-Q9BZF9-F1-model_v1	A	38	228	191	AlphaFold DB	90.512
12	Q9H9B1	6BY9	A	737	998	262	PDB	-
13	O60733	AF-O60733-F1-model_v1	A	120	403	284	AlphaFold DB	93.1893
13	Q15027	3JUE	A	606	697	92	PDB	-
13	Q15057	6IF3	A	640	735	96	PDB	-
13	Q8WXK3	AF-Q8WXK3-F1-model_v1	A	18	210	193	AlphaFold DB	96.2153
13	Q96P50	AF-Q96P50-F1-model_v1	A	702	797	96	AlphaFold DB	91.9257
14	Q6ZVZ8	AF-Q6ZVZ8-F1-model_v1	A	119	321	203	AlphaFold DB	91.1802
14	Q8WXI3	AF-Q8WXI3-F1-model_v1	A	115	361	247	AlphaFold DB	91.4053
14	Q96NS5	AF-Q96NS5-F1-model_v1	A	56	312	257	AlphaFold DB	94.0387
14	Q9H765	AF-Q9H765-F1-model_v1	A	52	179	128	AlphaFold DB	95.6704
14	Q9Y574	AF-Q9Y574-F1-model_v1	A	74	280	207	AlphaFold DB	97.4676
15	P55273	1BD8	A	41	162	122	PDB	-
15	Q7Z6G8	AF-Q7Z6G8-F1-model_v1	A	2	254	253	AlphaFold DB	84.753
15	Q8WXD9	AF-Q8WXD9-F1-model_v1	A	48	249	202	AlphaFold DB	87.766
15	Q8WXE0	AF-Q8WXE0-F1-model_v1	A	48	249	202	AlphaFold DB	88.9521
15	Q92625	AF-Q92625-F1-model_v1	A	79	275	197	AlphaFold DB	91.8154
16	O14593	3V30	A	92	251	160	PDB	-
16	P58546	3AAA	C	2	99	98	PDB	-
16	Q5VYY1	AF-Q5VYY1-F1-model_v1	A	39	163	125	AlphaFold DB	94.7923
16	Q9BQG2	AF-Q9BQG2-F1-model_v1	A	11	98	88	AlphaFold DB	90.0511
16	Q9H9E1	3V31	A	148	312	165	PDB	-
17	Q38SD2	AF-Q38SD2-F1-model_v1	A	86	222	137	AlphaFold DB	85.8958
17	Q96JP0	6XKC	A	2	244	243	PDB	-
17	Q9BSK4	AF-Q9BSK4-F1-model_v1	A	2	609	608	AlphaFold DB	89.2943
17	Q9UK73	6LBF	A	45	356	312	PDB	-
18	Q14161	AF-Q14161-F1-model_v1	A	132	228	97	AlphaFold DB	97.3219
18	Q92882	3EHR	A	72	168	97	PDB	-
18	Q96NW4	4B93	B	665	871	207	PDB	-
18	Q9Y2X7	AF-Q9Y2X7-F1-model_v1	A	132	228	97	AlphaFold DB	97.3274
19	P42773	1IHB	A	5	132	128	PDB	-
19	Q495M9	AF-Q495M9-F1-model_v1	A	31	126	96	AlphaFold DB	94.6475
19	Q8N8V4	AF-Q8N8V4-F1-model_v1	A	31	126	96	AlphaFold DB	94.836
19	Q8N9B4	AF-Q8N9B4-F1-model_v1	A	25	332	308	AlphaFold DB	87.2214
20	Q8IWB6	AF-Q8IWB6-F1-model_v1	A	27	117	91	AlphaFold DB	91.5676
20	Q8WXK4	AF-Q8WXK4-F1-model_v1	A	63	243	181	AlphaFold DB	85.2945
20	Q9NXR5	AF-Q9NXR5-F1-model_v1	A	21	153	133	AlphaFold DB	94.1844
20	Q9Y576	AF-Q9Y576-F1-model_v1	A	36	265	230	AlphaFold DB	84.7147
21	Q14678	5YBU	A	1109	1326	218	PDB	-
21	Q5T7N3	AF-Q5T7N3-F1-model_v1	A	823	992	170	AlphaFold DB	95.1039
21	Q63ZY3	6TMD	A	614	831	218	PDB	-
21	Q6NY19	AF-Q6NY19-F1-model_v1	A	622	795	174	AlphaFold DB	92.7679
22	Q8N9V6	AF-Q8N9V6-F1-model_v1	A	139	239	101	AlphaFold DB	87.1223
22	Q9NU02	AF-Q9NU02-F1-model_v1	A	47	652	606	AlphaFold DB	86.1441
22	Q9Y6X6	AF-Q9Y6X6-F1-model_v1	A	59	283	225	AlphaFold DB	85.4312
23	A5PLL1	AF-A5PLL1-F1-model_v1	A	9	146	138	AlphaFold DB	91.3494
23	P0C6C1	AF-P0C6C1-F1-model_v1	A	10	147	138	AlphaFold DB	90.1202
23	Q69YU3	AF-Q69YU3-F1-model_v1	A	4	139	136	AlphaFold DB	90.7371
24	O00522	5D68	A	288	419	132	PDB	-
24	O75762	6V9V	A	447	609	163	PDB	-
25	A6QL63	AF-A6QL63-F1-model_v1	A	603	854	252	AlphaFold DB	79.405
25	Q8N961	AF-Q8N961-F1-model_v1	A	521	678	158	AlphaFold DB	83.118
26	Q8IUH4	AF-Q8IUH4-F1-model_v1	A	43	277	235	AlphaFold DB	95.8946
26	Q8IUH5	3EU9	A	51	281	231	PDB	-
27	C9JTQ0	AF-C9JTQ0-F1-model_v1	A	11	182	172	AlphaFold DB	83.7912
27	Q86W74	AF-Q86W74-F1-model_v1	A	11	138	128	AlphaFold DB	88.9596
28	Q8N3C7	AF-Q8N3C7-F1-model_v1	A	65	215	151	AlphaFold DB	94.2652
28	Q96DZ5	AF-Q96DZ5-F1-model_v1	A	117	229	113	AlphaFold DB	91.9861
29	Q13625	6GHM	C	926	1067	142	PDB	-
29	Q6NXT1	AF-Q6NXT1-F1-model_v1	A	109	244	136	AlphaFold DB	87.9801
30	O94983	AF-O94983-F1-model_v1	A	712	821	110	AlphaFold DB	85.3972
30	Q9Y6Y1	AF-Q9Y6Y1-F1-model_v1	A	1064	1172	109	AlphaFold DB	88.4313
31	Q9P2R3	AF-Q9P2R3-F1-model_v1	A	217	1072	856	AlphaFold DB	89.5554
32	Q9P2D0	AF-Q9P2D0-F1-model_v1	A	51	835	785	AlphaFold DB	84.2041
33	Q9P2S6	AF-Q9P2S6-F1-model_v1	A	292	766	475	AlphaFold DB	71.7037
34	Q86U10	AF-Q86U10-F1-model_v1	A	141	562	422	AlphaFold DB	89.797
35	Q68DC2	AF-Q68DC2-F1-model_v1	A	8	423	416	AlphaFold DB	80.258
37	Q9Y6H5	AF-Q9Y6H5-F1-model_v1	A	349	729	381	AlphaFold DB	69.44
38	A6NGH8	AF-A6NGH8-F1-model_v1	A	27	343	317	AlphaFold DB	89.8217
39	Q9NWX5	AF-Q9NWX5-F1-model_v1	A	67	289	223	AlphaFold DB	94.5257
40	Q9ULT8	AF-Q9ULT8-F1-model_v1	A	395	612	218	AlphaFold DB	79.5535
41	Q9H078	AF-Q9H078-F1-model_v1	A	133	327	195	AlphaFold DB	77.7726
42	Q13418	2KBX	A	2	171	170	PDB	-
43	Q7Z5J8	AF-Q7Z5J8-F1-model_v1	A	532	701	170	AlphaFold DB	90.532
44	Q7Z3H0	AF-Q7Z3H0-F1-model_v1	A	94	257	164	AlphaFold DB	80.9529
45	Q8IV38	AF-Q8IV38-F1-model_v1	A	45	188	144	AlphaFold DB	95.8282
46	Q96BM1	AF-Q96BM1-F1-model_v1	A	71	187	117	AlphaFold DB	91.0894
47	A6NJG2	AF-A6NJG2-F1-model_v1	A	112	216	105	AlphaFold DB	94.3616
48	Q96P47	AF-Q96P47-F1-model_v1	A	748	847	100	AlphaFold DB	93.3419
49	Q8N6S4	AF-Q8N6S4-F1-model_v1	A	111	205	95	AlphaFold DB	94.7805
