# Supplementary material for: Sequence and Structure-Based Analyses of Human Ankyrin Repeats
Source: Molecules. 2022 Jan 10;27(2):423. doi: 10.3390/molecules27020423 (PMC8781854; doi:10.3390/molecules27020423)
Supplement: Supplementary file 1 [file molecules-27-00423-s001.zip › SupplementaryFileS4.xlsx]

## Sheet: Sheet1
Residue position	CopyNo	Gene name	Position	Protein Change	Condition(s)	Evidence	Source
1	6	NFKB2	667..669	667..669	AGN -> SAS (in truncated form p80HT)		UniProt
1	6	KANK1	1300	D1300A	D->A: 10-fold decrease in binding to KIF21A.	ECO:0000269|PubMed:29183992	UniProt
1	6	KANK2	805	D805A	D->A: 20-fold decrease in binding to KIF21A.	ECO:0000269|PubMed:29183992	UniProt
1	3	TEX14	88	D88G	D -> G (in dbSNP:rs56292204)	ECO:0000269|PubMed:17344846	UniProt
1	1	POTED	172	E172Q	E -> Q (in dbSNP:rs1429512928)	ECO:0000269|PubMed:21248752	UniProt
1	6	EHMT2	817	E817R	E->R: Impairs binding to histone H3K9me.	ECO:0000269|PubMed:18264113	UniProt
1	2	ZDHHC17	89	E89A	E->A: No effect on SNAP25 binding.	ECO:0000269|PubMed:28757145	UniProt
1	6	EHMT1	905	E905A	E->A: Abolishes binding to histone H3K9me.	ECO:0000269|PubMed:18264113	UniProt
1	4	TRPC6	218	H218L	H -> L (in FSGS2; increases calcium ion transport;dbSNP:rs779430565)	ECO:0000269|PubMed:21734084,ECO:0000269|PubMed:26892346	UniProt
1	4	KRIT1	388	L388fs	Cerebral cavernous malformation|not provided	VCV000590697	ClinVar
1	22	ANK1	733	L733I	L -> I (in dbSNP:rs11778936)		UniProt
1	2	TRPC6	132	M132T	M->T: Increases cation channel activity. Increasessignificantly inward and outward currents and does not show channel inactivation. Increases calcium ion transport.	ECO:0000269|PubMed:19936226,ECO:0000269|PubMed:26892346	UniProt
1	1	ANKRD35	53	N53K	N -> K (in dbSNP:rs6658371)		UniProt
1	4	RFXANK	189	R189*	Bare lymphocyte syndrome 2	VCV001074711	ClinVar
1	3	CDKN2A	77	T77P	T -> P (in CMM2; loss of CDK4 binding)	ECO:0000269|PubMed:19260062	UniProt
1	2	CDKN2A	44	Y44*	Hereditary cancer-predisposing syndrome|Hereditary melanoma	VCV000483336	ClinVar
2	2	ANKRD22	73	E73G	E -> G (in dbSNP:rs17113412)	ECO:0000269|PubMed:15489334	UniProt
2	4	ANKRD29	112	G112E	G -> E (in dbSNP:rs17855552)	ECO:0000269|PubMed:15489334	UniProt
2	1	BARD1	428	G428*	Hereditary cancer-predisposing syndrome	VCV000482788	ClinVar
2	2	CDKN2B	47	G47E	G -> E (in lung adenocarcinoma)	ECO:0000269|PubMed:7882351	UniProt
2	2	RNASEL	59	G59S	G -> S (in dbSNP:rs151296858)	ECO:0000269|PubMed:11799394,ECO:0000269|PubMed:11941539	UniProt
2	4	EHMT1	839	G839V	Kleefstra syndrome 1	VCV000522804	ClinVar
2	1	CDKN2A	12	S12*	Hereditary melanoma|Hereditary cancer-predisposing syndrome	VCV000630390	ClinVar
3	4	CDKN2A	112	112	R -> RR (in CMM2)	ECO:0000269|PubMed:8653684	UniProt
3	3	ANKLE1	110..117	110..117	LRPLDLAL->ARPADAAA: Slight increase in nuclearlocalization.	ECO:0000269|PubMed:27245214	UniProt
3	7	EHMT2	852	D852R	D->R: Impairs binding to histone H3K9me.	ECO:0000269|PubMed:18264113	UniProt
3	4	ILK	99	H99D	H->D: Alters interaction with LIMS1.	ECO:0000269|PubMed:19074270	UniProt
3	6	ASZ1	216	K216T	K -> T (in dbSNP:rs1029396)		UniProt
3	7	RNASEL	240	K240N	K->N: Reduced 2-5A binding activity; almost completeloss of 2-5A binding activity; when associated with N-274.	ECO:0000269|PubMed:7680958	UniProt
3	8	RNASEL	274	K274N	K->N: Reduced 2-5A binding activity; almost completeloss of 2-5A binding activity; when associated with N-240.	ECO:0000269|PubMed:7680958	UniProt
3	6	ASB10	295	Q295L	Q -> L (in GLC1F; uncertain pathologicalsignificance; dbSNP:rs151344609)	ECO:0000269|PubMed:22156576	UniProt
3	5	EHMT2	786	W786A	W->A: Abolishes binding to histone H3K9me withoutaffecting the histone methyltransferase activity.	ECO:0000269|PubMed:18264113	UniProt
3	3	KANK1	1197	Y1197A	Y->A: 4.5-fold decrease in binding to KIF21A.	ECO:0000269|PubMed:29183992	UniProt
3	3	KANK1	1197	Y1197L	Y->L: Very weak binding affinity for KIF21A.	ECO:0000269|PubMed:29183992	UniProt
3	5	RFXANK	224	Y224A	Y->A: Loss of interaction with RFX5.	ECO:0000269|PubMed:22649097	UniProt
3	3	KANK2	702	Y702A	Y->A: 4-fold decrease in binding to KIF21A.	ECO:0000269|PubMed:29183992	UniProt
3	3	KANK2	702	Y702L	Y->L: 33-fold decrease in binding to KIF21A.	ECO:0000269|PubMed:29183992	UniProt
4	3	CDKN2C	72	A72P	A -> P (in breast cancer; loss of CDK6 interaction;dbSNP:rs771853517)	ECO:0000269|PubMed:8840966,ECO:0000269|PubMed:9636670	UniProt
4	1	CDKN2A	14	D14E	D -> E (in a biliary tract tumor)		UniProt
4	1	CDKN2A	14	L14P	Hereditary cancer-predisposing syndrome|Squamous cell lung carcinoma	VCV000820351	ClinVar
4	3	ASB10	183	R183C	R -> C (in GLC1F; uncertain pathologicalsignificance; dbSNP:rs151344605)	ECO:0000269|PubMed:22156576	UniProt
4	3	CDKN2A	80	R80L	R -> L (in a head and neck tumor)		UniProt
4	3	CDKN2A	80	R80P	R -> P (in CMM2; loss of CDK4 binding;dbSNP:rs1057519883)	ECO:0000269|PubMed:19260062	UniProt
4	4	ASB11	165	S165L	S -> L (in dbSNP:rs144572145)	ECO:0000269|PubMed:23033978	UniProt
4	3	CLPB	268	T268M	T -> M (in MGCA7; dbSNP:rs200032855)	ECO:0000269|PubMed:25597511	UniProt
4	7	ASB10	329	T329M	T -> M (in dbSNP:rs104886481)	ECO:0000269|PubMed:22156576	UniProt
4	8	ANKK1	595	T595I	T -> I (in dbSNP:rs55787008)	ECO:0000269|PubMed:17344846	UniProt
5	2	CDKN2B	50	A50V	A -> V (in lung adenocarcinoma; dbSNP:rs1423790481)	ECO:0000269|PubMed:7882351	UniProt
5	2	KANK2	670	A670V	A -> V (in PPKWH; dbSNP:rs606231303)	ECO:0000269|PubMed:24671081	UniProt
5	5	ANKAR	675	I675V	I -> V (in dbSNP:rs16831887)		UniProt
5	1	BARD1	431	N431fs	Hereditary cancer-predisposing syndrome|Familial cancer of breast	VCV000530150	ClinVar
5	4	CDKN2A	114	P114L	P -> L (in non-small cell lung carcinoma;dbSNP:rs121913386)	ECO:0000269|PubMed:8060323	UniProt
5	4	CDKN2A	114	P114S	P -> S (found in some patients with melanoma; lossof CDK4 binding; dbSNP:rs104894104)	ECO:0000269|PubMed:19260062	UniProt
5	4	ASB2	160	P160S	P -> S (in dbSNP:rs2295213)		UniProt
5	2	CDKN2A	48	P48L	P -> L (in CMM2; also found in head and neck tumor;somatic mutation)	ECO:0000269|PubMed:10651484	UniProt
5	2	CDKN2A	48	P48T	Hereditary melanoma|Hereditary cancer-predisposing syndrome	VCV000188286	ClinVar
5	8	ANKK1	596	P596L	P -> L (in dbSNP:rs7104979)	ECO:0000269|PubMed:17344846	UniProt
5	3	CDKN2A	81	P81L	P -> L (in some patients with melanoma; impairs thefunction; dbSNP:rs11552823)	ECO:0000269|PubMed:7647780	UniProt
5	3	CDKN2A	81	P81T	P -> T (in CMM2; loss of CDK4 binding;dbSNP:rs1334828764)	ECO:0000269|PubMed:19260062	UniProt
5	1	CDKN2A	15	W15*	Hereditary melanoma|Hereditary cancer-predisposing syndrome	VCV000230421	ClinVar
6	2	NFKBIA	115..120	115..120	LHLAVI->AHAAVA: Greatly reduced nuclearlocalization. Great reduction in its ability to inhibit DNA binding of RELA.	ECO:0000269|PubMed:9566872	UniProt
6	8	TNNI3K	309	F309L	F -> L	ECO:0000269|PubMed:17344846	UniProt
6	2	CDKN2A	49	I49S	I -> S (in a biliary tract tumor;dbSNP:rs199907548)		UniProt
6	2	CDKN2A	49	I49S	not provided|Hereditary melanoma	VCV000430217	ClinVar
6	2	CDKN2A	49	I49T	I -> T (in dbSNP:rs199907548)	ECO:0000269|PubMed:7647780,ECO:0000269|PubMed:7987387	UniProt
6	1	CDKN2A	16	L16fs	Hereditary cancer-predisposing syndrome	VCV000429112	ClinVar
6	1	CDKN2A	16	L16fs	Squamous cell lung carcinoma|Hereditary melanoma|Hereditary cancer-predisposing syndrome	VCV000142061	ClinVar
6	1	CDKN2A	16	L16P	L -> P (in a biliary tract tumor and a familialmelanoma; dbSNP:rs864622263)		UniProt
6	1	CDKN2A	16	L16P	Hereditary melanoma	VCV000649266	ClinVar
6	1	CDKN2A	16	L16R	Hereditary melanoma|Hereditary cancer-predisposing syndrome|not provided	VCV000219815	ClinVar
6	8	ANK1	276	L276R	L -> R (in SPH1)	ECO:0000269|PubMed:11102985	UniProt
6	1	ANKK1	366	L366F	L -> F (in dbSNP:rs56339158)	ECO:0000269|PubMed:17344846	UniProt
6	15	INVS	493	L493S	L -> S (in NPHP2; impairs ability to target DVL1 fordegradation; dbSNP:rs121964995)	ECO:0000269|PubMed:12872123	UniProt
6	17	ANK1	573	L573fs	not provided|Spherocytosis type 1	VCV000973528	ClinVar
6	3	CDKN2A	82	R82L	Hereditary cancer-predisposing syndrome|Hereditary melanoma	VCV000230375	ClinVar
6	2	DAPK1	416	V416I	V -> I (in dbSNP:rs12343465)	ECO:0000269|PubMed:17344846	UniProt
7	2	CDKN2A	50	50	Hereditary cancer-predisposing syndrome|not provided|Hereditary melanoma	ECO:0000269|PubMed:8595405	UniProt, ClinVar
7	4	PLA2G6	225	H225Y	not provided|Infantile neuroaxonal dystrophy|Iron accumulation in brain	VCV000159775	ClinVar
7	7	ASB10	332	H332Q	H -> Q (in GLC1F; uncertain pathologicalsignificance; dbSNP:rs104886482)	ECO:0000269|PubMed:22156576	UniProt
7	1	ANKK1	367	H367Q	H -> Q (in dbSNP:rs34298987)	ECO:0000269|PubMed:17344846	UniProt
7	2	USH1G	70	H70fs	not provided|Usher syndrome type 1	VCV000493220	ClinVar
7	3	CDKN2A	83	H83N	H -> N (in a lung tumor)		UniProt
7	3	CDKN2A	83	H83Q	H -> Q (in dbSNP:rs34968276)		UniProt
7	3	CDKN2A	83	H83Y	H -> Y (in a pancreas tumor; also found in head andneck tumor; dbSNP:rs121913385)		UniProt
7	3	RNASEL	97	I97L	I -> L (in dbSNP:rs56250729)	ECO:0000269|PubMed:17344846	UniProt
7	4	RFXANK	195	L195P	L -> P (in BLS2; loss of expression;dbSNP:rs751386365)	ECO:0000269|PubMed:10725724,ECO:0000269|PubMed:22649097	UniProt
7	6	SHANK3	321	Q321R	Q -> R (found in a patient with neuropsychiatricdisorders; unknown pathological significance)	ECO:0000269|PubMed:17999366	UniProt
8	3	CDKN2A	84	D84E	D -> E (in a bladder tumor)		UniProt
8	3	CDKN2A	84	D84H	D -> H (in non-small cell lung carcinoma)	ECO:0000269|PubMed:8060323	UniProt
8	3	CDKN2A	84	D84N	D -> N (in an esophagus tumor; also found in headand neck tumor; also found in a lung tumor; dbSNP:rs11552822)		UniProt
8	3	CDKN2A	84	D84Y	D -> Y (in CMM2; also found in a lung tumor and aprostate tumor; dbSNP:rs11552822)	ECO:0000269|PubMed:10874641	UniProt
8	6	SNCAIP	706	E706Q	E -> Q	ECO:0000269|PubMed:18366718	UniProt
8	4	CDKN2A	117	L117M	L -> M (in CMM2; somatic mutation)	ECO:0000269|PubMed:10651484	UniProt
8	3	USH1G	104	M104V	M -> V (probable disease-associated variant found inpatients with non-syndromic sensorineural hearing loss; dbSNP:rs149529031)	ECO:0000269|PubMed:25255398	UniProt
8	4	KANK4	935	V935L	V -> L (in dbSNP:rs2941679)	ECO:0000269|PubMed:14702039,ECO:0000269|PubMed:15489334, ECO:0000269|PubMed:17974005	UniProt
8	3	ZDHHC17	130	W130A	W->A: Abolishes SNAP25 and HTT binding.	ECO:0000269|PubMed:28757145	UniProt
8	2	ANKRA2	188	W188A	W->A: Loss of interaction with CCDC8. Decreasedaffinity for HDAC4.	ECO:0000269|PubMed:22649097,ECO:0000269|PubMed:25752541	UniProt
8	5	EHMT2	791	W791A	W->A: Abolishes binding to histone H3K9me withoutaffecting the histone methyltransferase activity.	ECO:0000269|PubMed:18264113	UniProt
8	6	EHMT2	824	W824A	W->A: Abolishes binding to histone H3K9me withoutaffecting the histone methyltransferase activity.	ECO:0000269|PubMed:18264113	UniProt
8	4	ANKRA2	254	Y254A	Y->A: Decreased affinity for HDAC4.	ECO:0000269|PubMed:22649097	UniProt
8	3	CLPB	272	Y272C	Y -> C (in MGCA7; dbSNP:rs777313457)	ECO:0000269|PubMed:25597510	UniProt
8	2	ANKRD22	79	Y79H	Y -> H (in dbSNP:rs17851907)	ECO:0000269|PubMed:15489334	UniProt
9	1	CDKN2A	19	19	A -> ATA (in CMM2; loss of CDK4 binding)		UniProt
9	4	CDKN2A	118	A118T	A -> T (in CMM2; dbSNP:rs1554653960)	ECO:0000269|PubMed:9328469	UniProt
9	1	ASB18	127	A127P	A -> P (in dbSNP:rs7588748)		UniProt
9	3	CDKN2A	85	A85T	A -> T (in dbSNP:rs878853646)	ECO:0000269|PubMed:8710906	UniProt
9	7	ASB15	357	G357A	G -> A (in dbSNP:rs4731112)	ECO:0000269|PubMed:14702039,ECO:0000269|PubMed:17974005	UniProt
10	1	CDKN2A	20	A20P	A -> P (in a lung tumor and melanoma;dbSNP:rs760065045)		UniProt
10	1	CDKN2A	20	A20S	A -> S (in a biliary tract tumor;dbSNP:rs760065045)		UniProt
10	3	SHANK3	224	A224T	A -> T (in dbSNP:rs766856815)	ECO:0000269|PubMed:17173049	UniProt
10	4	TRPA1	173	C173S	C->S: Decrease in activation by hyperoxia anddiallyl disulfide.	ECO:0000269|PubMed:21873995	UniProt
10	2	BARD1	469	C469*	Hereditary cancer-predisposing syndrome|Familial cancer of breast	VCV000460706	ClinVar
10	4	CDKN2A	119	E119Q	E -> Q (in a biliary tract tumor)		UniProt
10	2	CDKN2A	53	M53I	Hereditary cancer-predisposing syndrome|Hereditary melanoma	ECO:0000269|PubMed:8595405,ECO:0000269|PubMed:8710906, ECO:0000269|PubMed:9328469	UniProt, ClinVar
10	3	ASB10	189	R189W	R -> W (in dbSNP:rs104886473)	ECO:0000269|PubMed:22156576	UniProt
10	5	DAPK1	519	S519A	S -> A	ECO:0000269|PubMed:17344846	UniProt
11	4	TRPV6	212	C212Y	C -> Y (in HRPTTN; decreased localization at theplasma membrane; loss of calcium ion import across plasma membrane)	ECO:0000269|PubMed:29861107	UniProt
11	4	CDKN2A	120	E120A	E -> A (in non-small cell lung carcinoma)	ECO:0000269|PubMed:8060323	UniProt
11	4	CDKN2A	120	E120K	E -> K (in non-small cell lung carcinoma)	ECO:0000269|PubMed:8060323	UniProt
11	5	KANK1	1276	E1276H	E->H: Abolishes binding to KIF21A.	ECO:0000269|PubMed:29183992	UniProt
11	5	EHMT2	794	E794A	E->A: Abolishes binding to histone H3K9me withoutaffecting the histone methyltransferase activity.	ECO:0000269|PubMed:18264113	UniProt
11	5	ASB18	261	G261S	G -> S (in dbSNP:rs6431437)		UniProt
11	8	ANK1	281	R281*	not provided|Spherocytosis type 1	VCV000994426	ClinVar
11	3	CDKN2A	87	R87P	R -> P (in CMM2; impairs the function;dbSNP:rs878853647)	ECO:0000269|PubMed:7647780,ECO:0000269|PubMed:7987387	UniProt
11	3	CDKN2A	87	R87P	Hereditary melanoma|Cutaneous malignant melanoma 2|Hereditary cancer-predisposing syndrome	VCV000236984	ClinVar
11	3	CDKN2A	87	R87W	Melanoma-pancreatic cancer syndrome|Hereditary melanoma|Hereditary cancer-predisposing syndrome	ECO:0000269|PubMed:10874641	UniProt, ClinVar
11	4	BARD1	536	S536fs	Hereditary cancer-predisposing syndrome	VCV000819779	ClinVar
11	2	KANK2	676	S676F	S -> F (in NPHS16; loss of function in regulation ofthe Rho signaling pathway; no effect on cytoplasmic localization; decreased function in podocytes migration; dbSNP:rs1555816634)	ECO:0000269|PubMed:25961457	UniProt
11	2	ANKRD33	140	Y140F	Y -> F (in dbSNP:rs697636)		UniProt
12	3	PPP1R12A	116	C116W	C -> W (in dbSNP:rs12582646)		UniProt
12	7	ANKRD27	679	D679A	D->A: Disrupts interaction with VAMP7.	ECO:0000269|PubMed:23104059	UniProt
12	1	TONSL	539	E539K	E -> K (in SEMDSP; decreased function in double-strand break repair via homologous recombination; dbSNP:rs370196996)	ECO:0000269|PubMed:30773278	UniProt
12	3	CDKN2A	88	E88D	E -> D (in a biliary tract tumor)		UniProt
12	3	KRIT1	365	H365fs	not specified|Cerebral cavernous malformation|not provided	VCV000265485	ClinVar
12	2	ZDHHC17	100	N100A	N->A: Abolishes SNAP25 binding.	ECO:0000269|PubMed:28757145	UniProt
12	2	TRPC6	143	N143S	N -> S (in FSGS2; increases cation channel activity;does not change the outward peak current; increases significantly the inward peak current amplitude; increases calcium ion transport; dbSNP:rs121434391)	ECO:0000269|PubMed:15924139,ECO:0000269|PubMed:19936226, ECO:0000269|PubMed:26892346	UniProt
12	3	RIPK4	562	N562Y	N -> Y (in dbSNP:rs55829311)	ECO:0000269|PubMed:17344846	UniProt
12	5	INVS	159	Q159fs	not provided|Nephronophthisis|Infantile nephronophthisis	VCV000011963	ClinVar
12	1	ANKRD34A	15	Q15R	Q->R: Abolishes methylation by N6AMT1.	ECO:0000269|PubMed:26797129	UniProt
12	6	ASB10	304	R304C	R -> C (in dbSNP:rs61735130)	ECO:0000269|PubMed:22156576	UniProt
12	4	TANC2	961	R961Q	R -> Q (in IDDALDS; unknown pathologicalsignificance)	ECO:0000269|PubMed:31616000	UniProt
12	2	TRPV4	295	T295A	T -> A (in MTD; impairs protein folding orstability; dbSNP:rs515726171)	ECO:0000269|PubMed:20577006,ECO:0000269|PubMed:22702953	UniProt
13	1	TRPC6	109	G109S	G -> S (in FSGS2; increases calcium ion transport)	ECO:0000269|PubMed:19458060,ECO:0000269|PubMed:26892346	UniProt
13	4	CDKN2A	122	G122R	G -> R (in CMM2; dbSNP:rs113798404)	ECO:0000269|PubMed:12019208	UniProt
13	4	CDKN2A	122	G122S	G -> S (in a biliary tract tumor;dbSNP:rs113798404)		UniProt
13	1	CDKN2A	23	G23D	G -> D (in a pancreas tumor and a melanoma; loss ofCDK4 binding; dbSNP:rs1064794292)		UniProt, ClinVar
13	3	BARD1	505	G505fs	Hereditary cancer-predisposing syndrome|Familial cancer of breast	VCV000481393	ClinVar
13	3	CDKN2A	89	G89D	G -> D (in CMM2; somatic mutation;dbSNP:rs137854599)	ECO:0000269|PubMed:10651484	UniProt
13	3	CDKN2A	89	G89S	G -> S (in CMM2; dbSNP:rs137854597)		UniProt
13	2	TRPV4	296	N296D	N->D: Loss of interaction with membranes enriched inphosphatidylinositol-2,4-bisphosphate; when associated with P-299.	ECO:0000269|PubMed:25256292	UniProt
13	3	TRPC6	175	R175Q	R -> Q (in FSGS2; increases cation channel activity;does not change plasma membrane expression; increases calcium ion transport; dbSNP:rs1451194842)	ECO:0000269|PubMed:23291369,ECO:0000269|PubMed:26892346	UniProt
13	12	ANKK1	736	R736L	R -> L (in a lung squamous cell carcinoma sample;somatic mutation)	ECO:0000269|PubMed:17344846	UniProt
13	2	CDKN2A	56	S56I	Hereditary melanoma|not provided|Hereditary cancer-predisposing syndrome|Cutaneous malignant melanoma 2		UniProt, ClinVar
13	10	ANKK1	670	S670G	S -> G (in dbSNP:rs56006094)	ECO:0000269|PubMed:17344846	UniProt
14	2	CDKN2A	57	A57V	A -> V (in pancreas carcinoma; somatic mutation;partial loss of CDK4 binding; dbSNP:rs372266620)	ECO:0000269|PubMed:10651484	UniProt
14	7	ANKRD27	681	D681A	D->A: Disrupts interaction with VAMP7.	ECO:0000269|PubMed:23104059	UniProt
14	6	PSMD10	182	E182A	E->A: Abolishes interaction with RB1.	ECO:0000269|PubMed:10613832	UniProt
14	4	CDKN2A	123	H123Q	H -> Q (in leukemia; dbSNP:rs6413463)		UniProt
14	8	DAPK1	622	I622M	I -> M (in dbSNP:rs36215047)	ECO:0000269|Ref.5	UniProt
14	1	TRPC6	110	N110H	N->H: Increases calcium ion transport.	ECO:0000269|PubMed:26892346	UniProt
14	2	ANKRD9	125	R125A	R->A: Loss the vesicle-like pattern and becomesdiffuse in the cytosol.	ECO:0000269|PubMed:31337707	UniProt
14	1	CDKN2A	24	R24C	R -> C (in CMM2)		UniProt
14	1	CDKN2A	24	R24P	R -> P (in CMM2; dbSNP:rs104894097)	ECO:0000269|PubMed:9328469	UniProt, ClinVar
14	1	CDKN2A	24	R24Q	R -> Q (found in a patient with multiple primarymelanoma; partial loss of CDK4 binding; dbSNP:rs104894097)	ECO:0000269|PubMed:19260062	UniProt
14	7	PLA2G6	329	R329H	not provided|Infantile neuroaxonal dystrophy|Iron accumulation in brain	VCV000159784	ClinVar
15	1	CDKN2A	25	A25fs	not provided|Hereditary melanoma|Hereditary cancer-predisposing syndrome	VCV000182411	ClinVar
15	1	TRPV4	251	K251E	K->E: No effect on channel activity. No effect oninteraction with membranes enriched in phosphatidylinositol-2,4-bisphosphate.	ECO:0000269|PubMed:25256292	UniProt
15	1	ANKRD53	153	L153I	L -> I (in dbSNP:rs17853403)	ECO:0000269|PubMed:15489334	UniProt
15	4	ANKRD22	148	Q148P	Q -> P (in dbSNP:rs2304804)	ECO:0000269|PubMed:15489334	UniProt
15	3	ANKRD27	509	Q509A	Q->A: Disrupts interaction with RAB32.	ECO:0000269|PubMed:24856514	UniProt
15	4	CDKN2A	124	R124C	R -> C (in dbSNP:rs34170727)		UniProt
15	4	CDKN2A	124	R124H	R -> H (in an esophagus tumor; dbSNP:rs747621669)		UniProt
15	1	KRIT1	301	S301*	Cavernous hemangioma|Cerebral cavernous malformation|not provided	VCV000523476	ClinVar
15	3	BARD1	507	V507M	V -> M (in dbSNP:rs2070094)	ECO:0000269|PubMed:9425226	UniProt
16	2	CLIP3	175	D175V	D -> V (in dbSNP:rs17851002)	ECO:0000269|PubMed:15489334	UniProt
16	4	TRPA1	179	E179K	E -> K (in dbSNP:rs920829)		UniProt
16	4	POTEB	249	E249Q	E -> Q (in dbSNP:rs1470504102)	ECO:0000269|PubMed:15489334	UniProt
16	1	CDKN2A	26	E26D	E -> D (in a biliary tract tumor)		UniProt
16	1	ANKK1	376	E376K	E -> K (in dbSNP:rs56299709)	ECO:0000269|PubMed:17344846	UniProt
16	3	ANKK1	442	G442R	G -> R (in dbSNP:rs4938016)	ECO:0000269|PubMed:17344846	UniProt
16	2	TRPV4	299	H299P	H->P: Strongly decreased interaction with membranesenriched in phosphatidylinositol-2,4-bisphosphate. Loss of interaction with membranes enriched in phosphatidylinositol-2,4-bisphosphate; when associated with D-296.	ECO:0000269|PubMed:25256292	UniProt
16	1	TRPC6	112	P112Q	P -> Q (in FSGS2; increases calcium ion transport;dbSNP:rs121434390)	ECO:0000269|PubMed:15879175,ECO:0000269|PubMed:26892346	UniProt
16	7	DAPK1	591	P591L	P -> L (in dbSNP:rs36214022)	ECO:0000269|Ref.5	UniProt
16	4	ANKRD6	122	Q122E	Q -> E (in dbSNP:rs16881983)		UniProt
16	4	POTEB3	286	Q286E	Q -> E (in dbSNP:rs2445603)	ECO:0000269|PubMed:15489334	UniProt
16	4	BARD1	541	S541*	Familial cancer of breast|not provided|Hereditary cancer-predisposing syndrome	VCV000379750	ClinVar
16	2	CDKN2A	59	V59G	Hereditary melanoma|Hereditary cancer-predisposing syndrome|Melanoma-pancreatic cancer syndrome|Cutaneous malignant melanoma 2	ECO:0000269|PubMed:10874641	UniProt, ClinVar
17	4	CDKN2A	126	126	Hereditary melanoma|Hereditary cancer-predisposing syndrome|Melanoma-pancreatic cancer syndrome|not provided|Cutaneous malignant melanoma 2	ECO:0000269|PubMed:11506491,ECO:0000269|PubMed:7647780, ECO:0000269|PubMed:7987387	UniProt, ClinVar
17	2	SHANK3	198	A198G	A -> G (in dbSNP:rs1232069989)	ECO:0000269|PubMed:17173049	UniProt
17	2	CDKN2A	60	A60T	A -> T (in dbSNP:rs769382085)		UniProt
17	2	CDKN2A	60	A60V	A -> V (in melanoma; loss of CDK4 binding;dbSNP:rs36204594)		UniProt
17	3	POTEC	221	C221R	C -> R (in dbSNP:rs7505568)		UniProt
17	1	CDKN2A	27	E27*	Hereditary melanoma|Hereditary cancer-predisposing syndrome|not provided	VCV000463512	ClinVar
17	7	ANKRD27	684	M684D	M->D: Disrupts interaction with VAMP7.	ECO:0000269|PubMed:23104059	UniProt
17	4	CDKN2A	126	P126R	Hereditary melanoma|Hereditary cancer-predisposing syndrome	VCV000233484	ClinVar
17	8	PLA2G6	365	R365Q	Infantile neuroaxonal dystrophy|not provided	VCV000803691	ClinVar
17	3	CDKN2A	93	T93A	T -> A (in non-small cell lung carcinoma)	ECO:0000269|PubMed:8060323	UniProt
17	3	TONSL	613	V613L	V -> L (in SEMDSP; disease phenotype includesimmunologic and hematologic abnormalities; unknown pathological significance; dbSNP:rs778625348)	ECO:0000269|PubMed:30773277	UniProt
17	1	ZDHHC17	67	Y67A	Y->A: Decreased binding affinity for SNAP25.	ECO:0000269|PubMed:28757145	UniProt
18	2	CDKN2A	61..62	61..62	EL -> DV		UniProt
18	3	ANKRD39	113	A113T	A -> T (in dbSNP:rs17852947)	ECO:0000269|PubMed:15489334	UniProt
18	4	CDKN2A	127	A127S	A -> S (in squamous cell carcinoma;dbSNP:rs6413464)	ECO:0000269|PubMed:7970734	UniProt
18	3	ASB10	197	A197V	A -> V (in GLC1F; uncertain pathologicalsignificance; dbSNP:rs151344607)	ECO:0000269|PubMed:22156576	UniProt
18	8	RNASEL	289	A289T	A -> T (in dbSNP:rs35553278)	ECO:0000269|PubMed:17344846	UniProt
18	3	DAPK1	461	A461S	A -> S	ECO:0000269|PubMed:17344846	UniProt
18	1	ANKS4B	48	L48P	L->P: Decreased localization to microvilli.	ECO:0000269|PubMed:26812018	UniProt
18	1	USH1G	48	L48P	L -> P (in USH1G; dbSNP:rs104894651)	ECO:0000269|PubMed:12588794	UniProt
18	3	CDKN2A	94	L94Q	L -> Q (in CMM2)	ECO:0000269|PubMed:14646619	UniProt
18	3	CDKN2A	94	P94L	not provided|Hereditary cancer-predisposing syndrome|Cutaneous malignant melanoma 2|Melanoma|Lip and oral cavity carcinoma	VCV000009409	ClinVar
18	22	ANK1	750	V750A	V -> A	ECO:0000269|PubMed:2137557	UniProt
18	1	KANK4	840	V840A	V -> A (in dbSNP:rs2666472)	ECO:0000269|PubMed:14702039,ECO:0000269|PubMed:15489334, ECO:0000269|PubMed:17974005	UniProt
18	3	ANKRD29	95	V95M	V -> M (in a breast cancer sample; somatic mutation;dbSNP:rs767831283)	ECO:0000269|PubMed:16959974	UniProt
19	4	ANKRD62	188	A188S	A -> S (in dbSNP:rs1986751)		UniProt
19	3	TNNI3K	151	D151H	D -> H (in dbSNP:rs34874695)	ECO:0000269|PubMed:17344846	UniProt
19	4	ANKRD27	546	K546D	K->D: Impairs interaction with RAB32.	ECO:0000269|PubMed:24856514	UniProt
19	2	ZDHHC13	99	K99R	K -> R (in dbSNP:rs2271001)	ECO:0000269|PubMed:12393793,ECO:0000269|PubMed:14702039, ECO:0000269|PubMed:15489334	UniProt
19	3	ANKRD27	513	L513D	L->D: Disrupts interaction with RAB32.	ECO:0000269|PubMed:24856514	UniProt
19	2	CDKN2A	62	L62P	L -> P (in CMM2)		UniProt
19	8	ANKRD27	761	P761R	P -> R (in dbSNP:rs2302970)	ECO:0000269|PubMed:11230166	UniProt
19	5	SHANK3	300	R300C	R -> C (found in patients with neuropsychiatricdisorders; unknown pathological significance; disrupts synaptic localization; dbSNP:rs376862893)	ECO:0000269|PubMed:17173049	UniProt
19	18	ANK1	619	R619H	R -> H (in Brueggen; dbSNP:rs2304877)		UniProt
19	5	SNCAIP	621	R621C	R -> C (found in patients with symptoms of Parkinsondisease; unknown pathological significance; reduced number of cytoplasmic inclusions in cells expressing C-621 compared with cells expressing wild-type (wt) protein when subjected to proteasomal inhibition; C-621 transfected cells are more susceptible to staurosporine-induced cell death than cells expressing wt protein; dbSNP:rs28937592)	ECO:0000269|PubMed:12761037,ECO:0000269|PubMed:18366718	UniProt
19	6	RIPK4	669	R669H	R -> H (in dbSNP:rs56056485)	ECO:0000269|PubMed:17344846	UniProt
19	5	NFKBIA	234	S234A	S->A: No inducible ubiquitination nor proteindegradation.	ECO:0000269|PubMed:8657102	UniProt
19	3	CDKN2A	95	V95A	V -> A (in non-small cell lung carcinoma)	ECO:0000269|PubMed:8060323	UniProt
20	2	ANKLE1	94	L94Q	L -> Q (in dbSNP:rs8108174)	ECO:0000269|Ref.1	UniProt
20	1	CDKN2A	30	P30fs	Hereditary cancer-predisposing syndrome|Melanoma-pancreatic cancer syndrome|Hereditary melanoma	VCV000182412	ClinVar
20	4	KRIT1	407	Q407*	Cerebral cavernous malformations 1|not provided|Cerebral cavernous malformation|not specified	VCV000005721	ClinVar
20	4	KRIT1	407	Q407fs	not provided|Cerebral cavernous malformation	VCV000468207	ClinVar
20	1	BARD1	446	Y446*	Familial cancer of breast|Hereditary cancer-predisposing syndrome	VCV000481402	ClinVar
20	7	ANKRD27	687	Y687S	Y->S: Disrupts interaction with VAMP7.	ECO:0000269|PubMed:23104059	UniProt
21	3	OSTF1	159	L159F	L -> F (in dbSNP:rs17850197)	ECO:0000269|PubMed:15489334	UniProt
21	3	CDKN2A	97	L97R	L -> R (in CMM2; loss of CDK4 binding)	ECO:0000269|PubMed:19260062	UniProt
21	10	TRPA1	394	P394A	P->A: Loss of answer to hypoxia and hydroxylaseinhibitor DMOG, but not to AITC and hyperoxia.	ECO:0000269|PubMed:21873995	UniProt
22	8	ANKS6	312	A312P	A -> P (in NPHP16)	ECO:0000269|PubMed:23793029	UniProt
22	3	CDKN2A	98	H98P	H -> P (in CMM2)		UniProt
22	3	CDKN2A	98	H98Q	H -> Q (in CMM2)		UniProt
22	4	ANKRD6	128	I128V	I -> V (in dbSNP:rs3748085)	ECO:0000269|PubMed:10231032,ECO:0000269|PubMed:15489334, ECO:0000269|PubMed:17974005	UniProt
22	4	TRPV6	223	I223T	I -> T (in HRPTTN; decreased localization at theplasma membrane; no change in calcium ion import across plasma membrane)	ECO:0000269|PubMed:29861107,ECO:0000269|PubMed:30820485	UniProt
22	1	CDKN2A	32	L32P	Hereditary cancer-predisposing syndrome|Hereditary melanoma	ECO:0000269|PubMed:8595405	UniProt, ClinVar
23	4	CDKN2A	132	A132P	A -> P (in non-small cell lung carcinoma)	ECO:0000269|PubMed:8060323	UniProt
23	6	ASB11	249	D249N	D -> N (in dbSNP:rs34025595)		UniProt
23	1	CDKN2A	33	E33D	E -> D (in a biliary tract tumor)		UniProt
23	11	ANKK1	713	E713K	E -> K (in dbSNP:rs1800497)	ECO:0000269|PubMed:14741327,ECO:0000269|PubMed:17344846	UniProt
23	2	CDKN2A	66	H66Y	H -> Y (in non-small cell lung carcinoma)	ECO:0000269|PubMed:8060323	UniProt
23	4	TRPA1	186	K186N	K -> N (in dbSNP:rs7819749)	ECO:0000269|PubMed:10066796	UniProt
23	5	PLA2G6	273	L273fs	Infantile neuroaxonal dystrophy|Iron accumulation in brain|not provided	VCV000159730	ClinVar
23	1	BARD1	449	Q449*	Hereditary breast and ovarian cancer syndrome|Hereditary cancer-predisposing syndrome	VCV000479182	ClinVar
23	3	CDKN2A	99	R99P	R -> P (in CMM2; loss of CDK4 binding;dbSNP:rs754806883)		UniProt, ClinVar
23	3	CDKN2A	99	R99Q	R -> Q (in non-small cell lung carcinoma;dbSNP:rs754806883)	ECO:0000269|PubMed:8060323	UniProt
23	3	CDKN2A	99	R99W	R -> W (in dbSNP:rs34886500)		UniProt
23	7	INVS	242	S242L	S -> L (in dbSNP:rs2491097)		UniProt
23	7	EHMT1	960	S960fs	not provided|Kleefstra syndrome 1	VCV000065734	ClinVar
23	4	ANKRD27	550	Y550A	Y->A: Impairs interaction with RAB32.	ECO:0000269|PubMed:24856514	UniProt
24	2	CDKN2A	67..71	67..71	Missing (in melanoma; loss of CDK4 binding)	ECO:0000269|PubMed:19260062	UniProt
24	3	CDKN2A	100	A100L	A -> L (in CMM2; requires 2 nucleotidesubstitutions)		UniProt
24	3	CDKN2A	100	A100P	A -> P		UniProt
24	4	MYO16	181	D181E	D -> E (in dbSNP:rs911973)		UniProt
24	2	CDKN2A	67	G67R	G -> R (in CMM2; partial loss of CDK4 binding;dbSNP:rs758389471)	ECO:0000269|PubMed:19260062	UniProt
24	1	BARD1	450	N450fs	Hereditary cancer-predisposing syndrome|Familial cancer of breast	VCV000233414	ClinVar
24	5	ANKRD30A	227	Q227E	Q -> E (in a breast cancer sample; somaticmutation)	ECO:0000269|PubMed:16959974	UniProt
24	4	ASB10	237	R237G	R -> G (in dbSNP:rs61735708)	ECO:0000269|PubMed:22156576	UniProt
24	1	CDKN2A	34	W34*	Hereditary melanoma|not provided	VCV000870835	ClinVar
24	4	ANKRD11	289	Y289*	not provided|KBG syndrome	VCV000560943	ClinVar
25	4	CDKN2A	134	A134V	A -> V (in non-small cell lung carcinoma;dbSNP:rs757497674)	ECO:0000269|PubMed:8060323	UniProt
25	2	CDKN2A	68	A68L	A -> L (in CMM2; requires 2 nucleotidesubstitutions; dbSNP:rs876658534)		UniProt
25	2	CDKN2A	68	A68T	A -> T (in an esophagus tumor)		UniProt
25	2	CDKN2A	68	A68V	A -> V (in dbSNP:rs1060501260)	ECO:0000269|PubMed:8710906	UniProt
25	3	CDKN2A	101	G101W	Inborn genetic diseases|Hereditary melanoma|not provided|Cutaneous malignant melanoma 2|Melanoma-pancreatic cancer syndrome|Melanoma|Hereditary cancer-predisposing syndrome	ECO:0000269|PubMed:10874641,ECO:0000269|PubMed:7647780, ECO:0000269|PubMed:7987387	UniProt
25	1	ANKHD1	228	G228C	G -> C (in dbSNP:rs17850572)	ECO:0000269|PubMed:15489334	UniProt
25	3	PPP1R16B	252	G252A	G->A: Strongly decreased interaction with EEF1A1.	ECO:0000269|PubMed:26497934	UniProt
25	1	CDKN2A	35	G35A	G -> A (in CMM2; also found in a biliary tract tumorand a patient with uveal melanoma; partial loss of CDK4 binding; dbSNP:rs746834149)	ECO:0000269|PubMed:8595405	UniProt
25	1	CDKN2A	35	G35E	G -> E (in CMM2; dbSNP:rs746834149)	ECO:0000269|PubMed:8595405	UniProt
25	1	CDKN2A	35	G35V	G -> V (in CMM2; loss of CDK4 binding;dbSNP:rs746834149)	ECO:0000269|PubMed:19260062	UniProt
25	8	PLA2G6	373	G373R	Inborn genetic diseases|Infantile neuroaxonal dystrophy|Iron accumulation in brain	VCV000159728	ClinVar
25	3	ANKK1	451	G451R	G -> R (in dbSNP:rs34983219)	ECO:0000269|PubMed:17344846	UniProt
25	20	ANK2	685	G685E	G -> E (in a breast cancer sample; somaticmutation)	ECO:0000269|PubMed:16959974	UniProt
25	4	CDKN2C	126	T126M	T -> M (in dbSNP:rs17851380)	ECO:0000269|PubMed:15489334	UniProt
25	1	NFKB1	566	T566I	T -> I (in dbSNP:rs4648085)	ECO:0000269|Ref.8	UniProt
25	6	PLA2G6	310	V310E	V -> E (in NBIA2A; dbSNP:rs121908682)	ECO:0000269|PubMed:16783378	UniProt
26	3	CDKN2A	102	A102E	A -> E (found in seminoma and medulloblastomatissues from Li-Fraumeni syndrome patients carrying a mutation in TP53; somatic mutation; dbSNP:rs137854598)	ECO:0000269|PubMed:10484981	UniProt
26	3	CDKN2A	102	A102T	A -> T (in dbSNP:rs35741010)		UniProt
26	3	ANKRD16	128	A128G	A -> G (in dbSNP:rs2296136)		UniProt
26	2	ASB10	172	A172V	A -> V (in dbSNP:rs151344604)	ECO:0000269|PubMed:22156576	UniProt
26	7	PLA2G6	341	A341T	A -> T (in NBIA2A; complete loss of phospholipaseand lysophospholipase activities)	ECO:0000269|PubMed:16783378,ECO:0000269|PubMed:20886109	UniProt
26	1	CDKN2A	36	A36fs	Hereditary melanoma|not provided|Hereditary cancer-predisposing syndrome	VCV000092427	ClinVar
26	5	KANK4	987	A987V	A -> V (in dbSNP:rs34591898)		UniProt
26	2	CDKN2A	69	E69G	E -> G (found in some patients with melanoma;partial loss of CDK4 binding; dbSNP:rs372670098)	ECO:0000269|PubMed:19260062	UniProt
26	2	CDKN2A	69	E69K	E -> K (in a bladder tumor)		UniProt
26	2	CDKN2A	69	E69V	E -> V (in a lung tumor)		UniProt
26	2	TRPC6	157	N157T	N -> T (in dbSNP:rs35857503)		UniProt
26	5	ASB10	272	R272H	R -> H (in GLC1F; uncertain pathologicalsignificance; dbSNP:rs140602973)	ECO:0000269|PubMed:22156576	UniProt
26	1	PLA2G6	145	V145M	Infantile neuroaxonal dystrophy|Inborn genetic diseases	VCV000985636	ClinVar
26	2	GABPB2	62	V62I	V -> I (in dbSNP:rs11204774)		UniProt
27	1	RAI14	44	A44T	A -> T (in dbSNP:rs17521570)		UniProt
27	2	KRIT1	346	I346fs	Cerebral cavernous malformation|not provided	VCV000663252	ClinVar
27	20	ANK2	687	N687S	N -> S (in dbSNP:rs29372)		UniProt
27	1	GABPB1	31	P31A	P -> A (in a colorectal cancer sample; somaticmutation)	ECO:0000269|PubMed:16959974	UniProt
27	11	ANKK1	717	Q717L	Q -> L (in a lung large cell carcinoma sample;somatic mutation)	ECO:0000269|PubMed:17344846	UniProt
27	1	KRIT1	313	S313fs	Cerebral cavernous malformation|not provided	VCV000503945	ClinVar
27	6	SHANK3	341	S341L	S -> L (found in patient with neuropsychiatricdisorders; unknown pathological significance; dbSNP:rs1314696433)	ECO:0000269|PubMed:17999366	UniProt
28	3	CDKN2A	104..105	104..105	Missing		UniProt
28	1	KRIT1	314	A314fs	Cerebral cavernous malformation|not provided	VCV000447673	ClinVar
28	6	ASB10	320	A320T	A -> T (in GLC1F; uncertain pathologicalsignificance; dbSNP:rs151344610)	ECO:0000269|PubMed:22156576	UniProt
28	7	PLA2G6	343	A343T	A -> T (in dbSNP:rs11570680)	ECO:0000269|Ref.6	UniProt
28	5	NFKB1	711	H711Q	H -> Q (in dbSNP:rs4648099)	ECO:0000269|Ref.8	UniProt
28	2	CDKN2A	71	N71K	N -> K (in CMM2)		UniProt
28	2	CDKN2A	71	N71S	Hereditary melanoma|Hereditary cancer-predisposing syndrome|not provided	ECO:0000269|PubMed:7647780,ECO:0000269|PubMed:7987387	UniProt, ClinVar
28	3	ANKRD12	277	P277A	P -> A (in dbSNP:rs2298548)		UniProt
28	14	INVS	482	P482R	P -> R (in NPHP2)	ECO:0000269|PubMed:12872123	UniProt
28	1	ANKEF1	74	P74T	P -> T (in dbSNP:rs7260784)		UniProt
28	1	RAI14	45	S45N	S -> N (in dbSNP:rs35941954)		UniProt
28	7	ANKRD6	233	T233M	T -> M (in dbSNP:rs2273238)		UniProt
28	3	ASB10	207	V207L	V -> L (in GLC1F; uncertain pathologicalsignificance; dbSNP:rs104886474)	ECO:0000269|PubMed:22156576	UniProt
28	13	ANK1	463	V463I	V -> I (in SPH1; dbSNP:rs140085544)	ECO:0000269|PubMed:8640229	UniProt
29	4	TRPA1	192	C192S	C->S: Decrease in activation by hyperoxia anddiallyl disulfide.	ECO:0000269|PubMed:21873995	UniProt
29	2	CDKN2A	72	C72G	C -> G (in an esophagus tumor)		UniProt
29	9	ANK1	332	D332H	D -> H (in a breast cancer sample; somaticmutation)	ECO:0000269|PubMed:16959974	UniProt
29	10	TNKS2	553	H553D	H->D: Enhanced hydroxylation by HIF1AN.	ECO:0000269|PubMed:21251231	UniProt
29	10	TNKS2	553	H553N	H->N: Enhanced hydroxylation by HIF1AN.	ECO:0000269|PubMed:21251231	UniProt
29	1	POTEC	166	M166I	M -> I (in dbSNP:rs12454500)		UniProt
29	1	TRPC6	125	N125A	N->A: No effect on RNF24-binding; when associatedwith A-127; A-128 and A-130.	ECO:0000269|PubMed:17850865	UniProt
29	1	TRPC6	125	N125S	N -> S (in FSGS2; unknown pathological significance;decreases calcium ion transport; dbSNP:rs146776939)	ECO:0000269|PubMed:19458060,ECO:0000269|PubMed:21734084, ECO:0000269|PubMed:26892346	UniProt
29	4	NFKBIA	210	N210A	N->A: Almost abolished ability to inhibit NF-kappa-BDNA-binding activity; when associated with A-244.	ECO:0000269|PubMed:17003112	UniProt
29	5	NFKBIA	244	N244A	N->A: Almost abolished ability to inhibit NF-kappa-BDNA-binding activity; when associated with A-210.	ECO:0000269|PubMed:17003112	UniProt
29	9	ANKK1	653	N653S	N -> S (in dbSNP:rs55849504)	ECO:0000269|PubMed:17344846	UniProt
29	4	NFKB1	678	N678A	N->A: Fails to promote HIF1AN-dependent 2-oxoglutarate decarboxylation.	ECO:0000269|PubMed:17003112	UniProt
30	2	NOTCH1	1989	D1989N	D -> N (in AOS5; dbSNP:rs587777734)	ECO:0000269|PubMed:25132448	UniProt
30	6	TNNI3K	263	P263L	P -> L (in dbSNP:rs34521608)	ECO:0000269|PubMed:17344846	UniProt
30	5	RFXANK	251	Q251E	Q -> E (in dbSNP:rs1802498)		UniProt
31	7	ASB10	356	H356Y	H -> Y (in GLC1F; uncertain pathologicalsignificance; dbSNP:rs151344611)	ECO:0000269|PubMed:22156576	UniProt
31	3	SHANK3	245	I245T	I -> T (in dbSNP:rs9616915)	ECO:0000269|PubMed:20385823	UniProt
31	3	CLPB	295	R295T	R -> T (in dbSNP:rs7938203)		UniProt
32	5	TRPV1	315	M315I	M -> I (in dbSNP:rs222747)	ECO:0000269|PubMed:11050376,ECO:0000269|PubMed:11226139, ECO:0000269|PubMed:11230166, ECO:0000269|PubMed:11243859, ECO:0000269|PubMed:15489334, ECO:0000269|Ref.4, ECO:0000269|Ref.5, ECO:0000269|Ref.8	UniProt
33	1	ANKLE1	71	A71V	A -> V (in dbSNP:rs1864116)	ECO:0000269|PubMed:14702039, ECO:0000269|Ref.1	UniProt
33	5	KANK1	1298	D1298A	D->A: 15-fold decrease in binding to KIF21A.	ECO:0000269|PubMed:29183992	UniProt
35	4	ANKRD33	257	Q257R	Q -> R (in dbSNP:rs34494292)	ECO:0000269|PubMed:14702039	UniProt
35	7	ASB10	360	R360H	R -> H (in GLC1F; uncertain pathologicalsignificance; dbSNP:rs151344612)	ECO:0000269|PubMed:22156576	UniProt
